# Supplementary material for: Causal association between skin cancer and immune cells: mendelian randomization (MR) study
Source: BMC Cancer. 2024 Jul 17;24:849. doi: 10.1186/s12885-024-12603-0 (PMC11256556; doi:10.1186/s12885-024-12603-0)
Supplement: Supplementary file 4 — Supplementary Material 4 [file 12885_2024_12603_MOESM4_ESM.xlsx]

## Sheet: Result of Immune cells and MM
Supplementary Table 1 Causal relationship between immune cells and MM
id.exposure	id.outcome	outcome	exposure	method	nsnp	b	se	pval	lo_ci	up_ci	or	or_lci95	or_uci95
ebi-a-GCST90001779	ukb-d-C3_MELANOMA_SKIN	Malignant melanoma of skin || id:ukb-d-C3_MELANOMA_SKIN	CD25 on IgD+ CD24- B cell || id:ebi-a-GCST90001779	Inverse variance weighted	3	-0.00242871	0.000591599	4.03727e-05	-0.00358824	-0.00126918	0.997574	0.996418	0.998732
ebi-a-GCST90002045	ukb-d-C3_MELANOMA_SKIN	Malignant melanoma of skin || id:ukb-d-C3_MELANOMA_SKIN	CD45 on CD33- HLA DR- || id:ebi-a-GCST90002045	Inverse variance weighted	2	-0.00244332	0.00063445	0.000117598	-0.00368684	-0.0011998	0.99756	0.99632	0.998801
ebi-a-GCST90001783	ukb-d-C3_MELANOMA_SKIN	Malignant melanoma of skin || id:ukb-d-C3_MELANOMA_SKIN	CD25 on IgD+ CD38+ B cell || id:ebi-a-GCST90001783	Inverse variance weighted	2	-0.00345872	0.00093535	0.000217491	-0.005292	-0.00162543	0.996547	0.994722	0.998376
ebi-a-GCST90001781	ukb-d-C3_MELANOMA_SKIN	Malignant melanoma of skin || id:ukb-d-C3_MELANOMA_SKIN	CD25 on IgD+ CD38- naive B cell || id:ebi-a-GCST90001781	Inverse variance weighted	2	-0.00253304	0.000710854	0.00036612	-0.00392631	-0.00113976	0.99747	0.996081	0.998861
ebi-a-GCST90002072	ukb-d-C3_MELANOMA_SKIN	Malignant melanoma of skin || id:ukb-d-C3_MELANOMA_SKIN	SSC-A on plasmacytoid Dendritic Cell || id:ebi-a-GCST90002072	Inverse variance weighted	5	-0.00189011	0.000596167	0.00152206	-0.0030586	-0.000721627	0.998112	0.996946	0.999279
ebi-a-GCST90001789	ukb-d-C3_MELANOMA_SKIN	Malignant melanoma of skin || id:ukb-d-C3_MELANOMA_SKIN	CD25 on IgD- CD38dim B cell || id:ebi-a-GCST90001789	Inverse variance weighted	4	-0.00171695	0.000547636	0.00171739	-0.00279031	-0.00064358	0.998285	0.997214	0.999357
ebi-a-GCST90001983	ukb-d-C3_MELANOMA_SKIN	Malignant melanoma of skin || id:ukb-d-C3_MELANOMA_SKIN	CD14 on CD14+ CD16+ monocyte || id:ebi-a-GCST90001983	Inverse variance weighted	2	0.00266165	0.000852746	0.00180076	0.000990265	0.00433303	1.00267	1.00099	1.00434
ebi-a-GCST90001501	ukb-d-C3_MELANOMA_SKIN	Malignant melanoma of skin || id:ukb-d-C3_MELANOMA_SKIN	Activated & secreting CD4 regulatory T cell Absolute Count || id:ebi-a-GCST90001501	Inverse variance weighted	4	0.000666315	0.000226624	0.00328029	0.000222131	0.0011105	1.00067	1.00022	1.00111
ebi-a-GCST90001787	ukb-d-C3_MELANOMA_SKIN	Malignant melanoma of skin || id:ukb-d-C3_MELANOMA_SKIN	CD25 on IgD- CD38- B cell || id:ebi-a-GCST90001787	Inverse variance weighted	3	-0.00167044	0.000569504	0.00335534	-0.00278667	-0.000554216	0.998331	0.997217	0.999446
ebi-a-GCST90001492	ukb-d-C3_MELANOMA_SKIN	Malignant melanoma of skin || id:ukb-d-C3_MELANOMA_SKIN	Secreting CD4 regulatory T cell Absolute Count || id:ebi-a-GCST90001492	Inverse variance weighted	4	0.000661678	0.000226555	0.00349347	0.000217631	0.00110572	1.00066	1.00022	1.00111
ebi-a-GCST90002090	ukb-d-C3_MELANOMA_SKIN	Malignant melanoma of skin || id:ukb-d-C3_MELANOMA_SKIN	CD11c on granulocyte || id:ebi-a-GCST90002090	Inverse variance weighted	4	0.00138153	0.000490506	0.00485423	0.000420143	0.00234292	1.00138	1.00042	1.00235
ebi-a-GCST90001486	ukb-d-C3_MELANOMA_SKIN	Malignant melanoma of skin || id:ukb-d-C3_MELANOMA_SKIN	Activated CD4 regulatory T cell Absolute Count || id:ebi-a-GCST90001486	Inverse variance weighted	2	0.000924555	0.000375426	0.0137903	0.000188719	0.00166039	1.00092	1.00019	1.00166
ebi-a-GCST90001780	ukb-d-C3_MELANOMA_SKIN	Malignant melanoma of skin || id:ukb-d-C3_MELANOMA_SKIN	CD25 on IgD+ CD38- B cell || id:ebi-a-GCST90001780	Inverse variance weighted	3	-0.00222898	0.000959117	0.0201261	-0.00410885	-0.000349107	0.997774	0.9959	0.999651
ebi-a-GCST90002089	ukb-d-C3_MELANOMA_SKIN	Malignant melanoma of skin || id:ukb-d-C3_MELANOMA_SKIN	CD11c on monocyte || id:ebi-a-GCST90002089	Inverse variance weighted	3	0.00105443	0.000454703	0.0203978	0.000163215	0.00194565	1.00105	1.00016	1.00195
ebi-a-GCST90001791	ukb-d-C3_MELANOMA_SKIN	Malignant melanoma of skin || id:ukb-d-C3_MELANOMA_SKIN	CD25 on naive-mature B cell || id:ebi-a-GCST90001791	Inverse variance weighted	5	-0.0017985	0.00078643	0.0222003	-0.00333991	-0.000257103	0.998203	0.996666	0.999743
ebi-a-GCST90002012	ukb-d-C3_MELANOMA_SKIN	Malignant melanoma of skin || id:ukb-d-C3_MELANOMA_SKIN	CX3CR1 on CD14- CD16+ monocyte || id:ebi-a-GCST90002012	Inverse variance weighted	2	-0.00174486	0.000773549	0.0240919	-0.00326102	-0.000228708	0.998257	0.996744	0.999771
ebi-a-GCST90001669	ukb-d-C3_MELANOMA_SKIN	Malignant melanoma of skin || id:ukb-d-C3_MELANOMA_SKIN	CD28+ CD45RA- CD8dim T cell Absolute Count || id:ebi-a-GCST90001669	Inverse variance weighted	3	0.000575807	0.000258973	0.0261873	6.82196e-05	0.0010834	1.00058	1.00007	1.00108
ebi-a-GCST90001434	ukb-d-C3_MELANOMA_SKIN	Malignant melanoma of skin || id:ukb-d-C3_MELANOMA_SKIN	Switched memory B cell %lymphocyte || id:ebi-a-GCST90001434	Inverse variance weighted	3	-0.0017612	0.000810693	0.0298208	-0.00335016	-0.000172242	0.99824	0.996655	0.999828
ebi-a-GCST90001512	ukb-d-C3_MELANOMA_SKIN	Malignant melanoma of skin || id:ukb-d-C3_MELANOMA_SKIN	CD25++ CD45RA- CD4 not regulatory T cell %T cell || id:ebi-a-GCST90001512	Inverse variance weighted	3	0.000608157	0.00028284	0.0315407	5.37916e-05	0.00116252	1.00061	1.00005	1.00116
ebi-a-GCST90001502	ukb-d-C3_MELANOMA_SKIN	Malignant melanoma of skin || id:ukb-d-C3_MELANOMA_SKIN	Activated & secreting CD4 regulatory T cell %CD4 regulatory T cell || id:ebi-a-GCST90001502	Inverse variance weighted	8	0.00035273	0.000167917	0.0356746	2.3612e-05	0.000681848	1.00035	1.00002	1.00068
ebi-a-GCST90002098	ukb-d-C3_MELANOMA_SKIN	Malignant melanoma of skin || id:ukb-d-C3_MELANOMA_SKIN	CD45RA on naive CD4+ T cell || id:ebi-a-GCST90002098	Inverse variance weighted	11	-0.000479315	0.000229104	0.0364273	-0.000928359	-3.02704e-05	0.999521	0.999072	0.99997
ebi-a-GCST90001503	ukb-d-C3_MELANOMA_SKIN	Malignant melanoma of skin || id:ukb-d-C3_MELANOMA_SKIN	Activated & secreting CD4 regulatory T cell %CD4+ T cell || id:ebi-a-GCST90001503	Inverse variance weighted	9	0.000344118	0.000166327	0.0385535	1.81166e-05	0.00067012	1.00034	1.00002	1.00067
ebi-a-GCST90001784	ukb-d-C3_MELANOMA_SKIN	Malignant melanoma of skin || id:ukb-d-C3_MELANOMA_SKIN	CD25 on IgD+ CD38dim B cell || id:ebi-a-GCST90001784	Inverse variance weighted	3	-0.00171135	0.000829161	0.0390215	-0.00333651	-8.61994e-05	0.99829	0.996669	0.999914
ebi-a-GCST90001718	ukb-d-C3_MELANOMA_SKIN	Malignant melanoma of skin || id:ukb-d-C3_MELANOMA_SKIN	BAFF-R on switched memory B cell || id:ebi-a-GCST90001718	Inverse variance weighted	11	-0.000421141	0.00020532	0.0402528	-0.000823569	-1.8714e-05	0.999579	0.999177	0.999981
ebi-a-GCST90001494	ukb-d-C3_MELANOMA_SKIN	Malignant melanoma of skin || id:ukb-d-C3_MELANOMA_SKIN	Secreting CD4 regulatory T cell %CD4+ T cell || id:ebi-a-GCST90001494	Inverse variance weighted	7	0.000337173	0.000166225	0.0425183	1.13717e-05	0.000662975	1.00034	1.00001	1.00066
ebi-a-GCST90002035	ukb-d-C3_MELANOMA_SKIN	Malignant melanoma of skin || id:ukb-d-C3_MELANOMA_SKIN	CD80 on myeloid Dendritic Cell || id:ebi-a-GCST90002035	Inverse variance weighted	4	-0.00107322	0.000529439	0.0426537	-0.00211092	-3.55177e-05	0.998927	0.997891	0.999964
ebi-a-GCST90001816	ukb-d-C3_MELANOMA_SKIN	Malignant melanoma of skin || id:ukb-d-C3_MELANOMA_SKIN	CD38 on naive-mature B cell || id:ebi-a-GCST90001816	Inverse variance weighted	3	-0.00118043	0.00059027	0.0455199	-0.00233736	-2.35037e-05	0.99882	0.997665	0.999976
ebi-a-GCST90001815	ukb-d-C3_MELANOMA_SKIN	Malignant melanoma of skin || id:ukb-d-C3_MELANOMA_SKIN	CD38 on IgD- CD38dim B cell || id:ebi-a-GCST90001815	Inverse variance weighted	3	-0.00106978	0.000536495	0.0461493	-0.00212131	-1.82545e-05	0.998931	0.997881	0.999982
ebi-a-GCST90001667	ukb-d-C3_MELANOMA_SKIN	Malignant melanoma of skin || id:ukb-d-C3_MELANOMA_SKIN	CD28+ CD45RA- CD8dim T cell %T cell || id:ebi-a-GCST90001667	Inverse variance weighted	3	0.000469088	0.000236328	0.0471557	5.88439e-06	0.000932291	1.00047	1.00001	1.00093
ebi-a-GCST90001813	ukb-d-C3_MELANOMA_SKIN	Malignant melanoma of skin || id:ukb-d-C3_MELANOMA_SKIN	CD38 on IgD+ CD38dim B cell || id:ebi-a-GCST90001813	Inverse variance weighted	4	-0.000921592	0.000465331	0.0476463	-0.00183364	-9.54391e-06	0.999079	0.998168	0.99999
ebi-a-GCST90001487	ukb-d-C3_MELANOMA_SKIN	Malignant melanoma of skin || id:ukb-d-C3_MELANOMA_SKIN	Activated CD4 regulatory T cell %CD4 regulatory T cell || id:ebi-a-GCST90001487	Inverse variance weighted	4	0.000636012	0.000338209	0.0600363	-2.68785e-05	0.0012989	1.00064	0.999973	1.0013
ebi-a-GCST90001710	ukb-d-C3_MELANOMA_SKIN	Malignant melanoma of skin || id:ukb-d-C3_MELANOMA_SKIN	BAFF-R on IgD- CD24- B cell || id:ebi-a-GCST90001710	Inverse variance weighted	11	-0.000393624	0.000209708	0.0605166	-0.000804651	1.74035e-05	0.999606	0.999196	1.00002
ebi-a-GCST90001775	ukb-d-C3_MELANOMA_SKIN	Malignant melanoma of skin || id:ukb-d-C3_MELANOMA_SKIN	CD25 on B cell || id:ebi-a-GCST90001775	Inverse variance weighted	3	-0.00187994	0.00100485	0.0613636	-0.00384945	8.95661e-05	0.998122	0.996158	1.00009
ebi-a-GCST90001696	ukb-d-C3_MELANOMA_SKIN	Malignant melanoma of skin || id:ukb-d-C3_MELANOMA_SKIN	CD45RA- CD28- CD8+ T cell %CD8+ T cell || id:ebi-a-GCST90001696	Inverse variance weighted	9	1.63711e-05	8.76222e-06	0.06171	-8.02847e-07	3.35451e-05	1.00002	0.999999	1.00003
ebi-a-GCST90001711	ukb-d-C3_MELANOMA_SKIN	Malignant melanoma of skin || id:ukb-d-C3_MELANOMA_SKIN	BAFF-R on IgD- CD27- B cell || id:ebi-a-GCST90001711	Inverse variance weighted	11	-0.000389305	0.000208887	0.0623631	-0.000798724	2.01148e-05	0.999611	0.999202	1.00002
ebi-a-GCST90001702	ukb-d-C3_MELANOMA_SKIN	Malignant melanoma of skin || id:ukb-d-C3_MELANOMA_SKIN	BAFF-R on CD24+ CD27+ B cell || id:ebi-a-GCST90001702	Inverse variance weighted	10	-0.000365783	0.000199487	0.0667111	-0.000756778	2.52121e-05	0.999634	0.999244	1.00003
ebi-a-GCST90001740	ukb-d-C3_MELANOMA_SKIN	Malignant melanoma of skin || id:ukb-d-C3_MELANOMA_SKIN	CD19 on switched memory B cell || id:ebi-a-GCST90001740	Inverse variance weighted	2	0.00187747	0.00102404	0.0667447	-0.000129655	0.00388459	1.00188	0.99987	1.00389
ebi-a-GCST90001712	ukb-d-C3_MELANOMA_SKIN	Malignant melanoma of skin || id:ukb-d-C3_MELANOMA_SKIN	BAFF-R on IgD- CD38- B cell || id:ebi-a-GCST90001712	Inverse variance weighted	8	-0.000367476	0.000202303	0.0692999	-0.000763991	2.90388e-05	0.999633	0.999236	1.00003
ebi-a-GCST90001790	ukb-d-C3_MELANOMA_SKIN	Malignant melanoma of skin || id:ukb-d-C3_MELANOMA_SKIN	CD25 on memory B cell || id:ebi-a-GCST90001790	Inverse variance weighted	4	-0.00103782	0.000573235	0.0702233	-0.00216136	8.57172e-05	0.998963	0.997841	1.00009
ebi-a-GCST90001792	ukb-d-C3_MELANOMA_SKIN	Malignant melanoma of skin || id:ukb-d-C3_MELANOMA_SKIN	CD25 on unswitched memory B cell || id:ebi-a-GCST90001792	Inverse variance weighted	4	-0.00107759	0.0005965	0.0708378	-0.00224673	9.15534e-05	0.998923	0.997756	1.00009
ebi-a-GCST90001510	ukb-d-C3_MELANOMA_SKIN	Malignant melanoma of skin || id:ukb-d-C3_MELANOMA_SKIN	CD25++ CD45RA- CD4 not regulatory T cell Absolute Count || id:ebi-a-GCST90001510	Inverse variance weighted	2	0.000644156	0.000356766	0.0709901	-5.5106e-05	0.00134342	1.00064	0.999945	1.00134
ebi-a-GCST90001985	ukb-d-C3_MELANOMA_SKIN	Malignant melanoma of skin || id:ukb-d-C3_MELANOMA_SKIN	CD40 on monocytes || id:ebi-a-GCST90001985	Inverse variance weighted	5	0.000417651	0.000233018	0.0730766	-3.90651e-05	0.000874367	1.00042	0.999961	1.00087
ebi-a-GCST90001973	ukb-d-C3_MELANOMA_SKIN	Malignant melanoma of skin || id:ukb-d-C3_MELANOMA_SKIN	FSC-A on CD4+ T cell || id:ebi-a-GCST90001973	Inverse variance weighted	3	0.00171886	0.000964502	0.0747291	-0.000171562	0.00360929	1.00172	0.999828	1.00362
ebi-a-GCST90001511	ukb-d-C3_MELANOMA_SKIN	Malignant melanoma of skin || id:ukb-d-C3_MELANOMA_SKIN	CD25++ CD45RA- CD4 not regulatory T cell %CD4+ T cell || id:ebi-a-GCST90001511	Inverse variance weighted	2	0.000562406	0.000316169	0.0752702	-5.72852e-05	0.0011821	1.00056	0.999943	1.00118
ebi-a-GCST90001819	ukb-d-C3_MELANOMA_SKIN	Malignant melanoma of skin || id:ukb-d-C3_MELANOMA_SKIN	CD38 on transitional B cell || id:ebi-a-GCST90001819	Inverse variance weighted	5	-0.000775035	0.000437784	0.0766672	-0.00163309	8.30213e-05	0.999225	0.998368	1.00008
ebi-a-GCST90001715	ukb-d-C3_MELANOMA_SKIN	Malignant melanoma of skin || id:ukb-d-C3_MELANOMA_SKIN	BAFF-R on memory B cell || id:ebi-a-GCST90001715	Inverse variance weighted	10	-0.000347017	0.000200007	0.0827375	-0.000739031	4.49979e-05	0.999653	0.999261	1.00004
ebi-a-GCST90001777	ukb-d-C3_MELANOMA_SKIN	Malignant melanoma of skin || id:ukb-d-C3_MELANOMA_SKIN	CD25 on CD24+ CD27+ B cell || id:ebi-a-GCST90001777	Inverse variance weighted	4	-0.00100052	0.000578162	0.0835382	-0.00213372	0.000132679	0.999	0.997869	1.00013
ebi-a-GCST90001528	ukb-d-C3_MELANOMA_SKIN	Malignant melanoma of skin || id:ukb-d-C3_MELANOMA_SKIN	CD33dim HLA DR+ CD11b- %CD33dim HLA DR+ || id:ebi-a-GCST90001528	Inverse variance weighted	3	-0.00052713	0.000305214	0.084152	-0.00112535	7.10881e-05	0.999473	0.998875	1.00007
ebi-a-GCST90001717	ukb-d-C3_MELANOMA_SKIN	Malignant melanoma of skin || id:ukb-d-C3_MELANOMA_SKIN	BAFF-R on unswitched memory B cell || id:ebi-a-GCST90001717	Inverse variance weighted	10	-0.000344882	0.000199791	0.0843081	-0.000736471	4.67074e-05	0.999655	0.999264	1.00005
ebi-a-GCST90001526	ukb-d-C3_MELANOMA_SKIN	Malignant melanoma of skin || id:ukb-d-C3_MELANOMA_SKIN	CD33dim HLA DR+ CD11b+ %CD33dim HLA DR+ || id:ebi-a-GCST90001526	Inverse variance weighted	3	0.000523476	0.000305228	0.0863397	-7.47717e-05	0.00112172	1.00052	0.999925	1.00112
ebi-a-GCST90001703	ukb-d-C3_MELANOMA_SKIN	Malignant melanoma of skin || id:ukb-d-C3_MELANOMA_SKIN	BAFF-R on IgD+ CD24+ B cell || id:ebi-a-GCST90001703	Inverse variance weighted	8	-0.00034649	0.000202605	0.0872345	-0.000743596	5.0617e-05	0.999654	0.999257	1.00005
ebi-a-GCST90001811	ukb-d-C3_MELANOMA_SKIN	Malignant melanoma of skin || id:ukb-d-C3_MELANOMA_SKIN	CD38 on IgD+ CD24- B cell || id:ebi-a-GCST90001811	Inverse variance weighted	2	-0.00127068	0.000747513	0.0891528	-0.00273581	0.00019444	0.99873	0.997268	1.00019
ebi-a-GCST90001693	ukb-d-C3_MELANOMA_SKIN	Malignant melanoma of skin || id:ukb-d-C3_MELANOMA_SKIN	CD28+ CD45RA- CD8+ T cell Absolute Count || id:ebi-a-GCST90001693	Inverse variance weighted	2	0.000441875	0.000262133	0.0918562	-7.19067e-05	0.000955656	1.00044	0.999928	1.00096
ebi-a-GCST90001630	ukb-d-C3_MELANOMA_SKIN	Malignant melanoma of skin || id:ukb-d-C3_MELANOMA_SKIN	CD8+ Natural Killer T Absolute Count || id:ebi-a-GCST90001630	Inverse variance weighted	2	-0.00160067	0.000958532	0.0949361	-0.00347939	0.000278055	0.998401	0.996527	1.00028
ebi-a-GCST90001692	ukb-d-C3_MELANOMA_SKIN	Malignant melanoma of skin || id:ukb-d-C3_MELANOMA_SKIN	CD28+ CD45RA- CD8+ T cell %CD8+ T cell || id:ebi-a-GCST90001692	Inverse variance weighted	5	0.000384131	0.000230234	0.0952285	-6.7127e-05	0.000835389	1.00038	0.999933	1.00084
ebi-a-GCST90001808	ukb-d-C3_MELANOMA_SKIN	Malignant melanoma of skin || id:ukb-d-C3_MELANOMA_SKIN	CD27 on switched memory B cell || id:ebi-a-GCST90001808	Inverse variance weighted	10	-0.000440591	0.000264737	0.0960604	-0.000959476	7.82932e-05	0.99956	0.999041	1.00008
ebi-a-GCST90001474	ukb-d-C3_MELANOMA_SKIN	Malignant melanoma of skin || id:ukb-d-C3_MELANOMA_SKIN	Plasmacytoid Dendritic Cell %Dendritic Cell || id:ebi-a-GCST90001474	Inverse variance weighted	2	0.000783217	0.000471606	0.0967646	-0.00014113	0.00170756	1.00078	0.999859	1.00171
ebi-a-GCST90001432	ukb-d-C3_MELANOMA_SKIN	Malignant melanoma of skin || id:ukb-d-C3_MELANOMA_SKIN	Unswitched memory B cell %lymphocyte || id:ebi-a-GCST90001432	Inverse variance weighted	3	-0.00181668	0.00110284	0.0995007	-0.00397824	0.00034488	0.998185	0.99603	1.00034
ebi-a-GCST90001999	ukb-d-C3_MELANOMA_SKIN	Malignant melanoma of skin || id:ukb-d-C3_MELANOMA_SKIN	PDL-1 on CD14- CD16+ monocyte || id:ebi-a-GCST90001999	Inverse variance weighted	2	0.000839144	0.000513507	0.102229	-0.000167329	0.00184562	1.00084	0.999833	1.00185
ebi-a-GCST90001723	ukb-d-C3_MELANOMA_SKIN	Malignant melanoma of skin || id:ukb-d-C3_MELANOMA_SKIN	CD19 on CD24+ CD27+ B cell || id:ebi-a-GCST90001723	Inverse variance weighted	2	0.00173807	0.00106888	0.103936	-0.000356939	0.00383308	1.00174	0.999643	1.00384
ebi-a-GCST90001736	ukb-d-C3_MELANOMA_SKIN	Malignant melanoma of skin || id:ukb-d-C3_MELANOMA_SKIN	CD19 on memory B cell || id:ebi-a-GCST90001736	Inverse variance weighted	2	0.00183397	0.0011292	0.104349	-0.00037927	0.00404721	1.00184	0.999621	1.00406
ebi-a-GCST90001401	ukb-d-C3_MELANOMA_SKIN	Malignant melanoma of skin || id:ukb-d-C3_MELANOMA_SKIN	IgD- CD27- B cell Absolute Count || id:ebi-a-GCST90001401	Inverse variance weighted	2	0.00111317	0.000688042	0.105687	-0.000235387	0.00246174	1.00111	0.999765	1.00246
ebi-a-GCST90001981	ukb-d-C3_MELANOMA_SKIN	Malignant melanoma of skin || id:ukb-d-C3_MELANOMA_SKIN	CD40 on CD14+ CD16+ monocyte || id:ebi-a-GCST90001981	Inverse variance weighted	5	0.000417495	0.000261904	0.110919	-9.5837e-05	0.000930827	1.00042	0.999904	1.00093
ebi-a-GCST90002099	ukb-d-C3_MELANOMA_SKIN	Malignant melanoma of skin || id:ukb-d-C3_MELANOMA_SKIN	CD4RA on Terminally Differentiated CD4+ T cell || id:ebi-a-GCST90002099	Inverse variance weighted	3	-0.000435547	0.000275589	0.11401	-0.000975702	0.000104608	0.999565	0.999025	1.0001
ebi-a-GCST90001695	ukb-d-C3_MELANOMA_SKIN	Malignant melanoma of skin || id:ukb-d-C3_MELANOMA_SKIN	CD45RA- CD28- CD8+ T cell Absolute Count || id:ebi-a-GCST90001695	Inverse variance weighted	136	-2.24423e-07	1.42486e-07	0.115243	-5.03695e-07	5.48489e-08	1	0.999999	1
ebi-a-GCST90001499	ukb-d-C3_MELANOMA_SKIN	Malignant melanoma of skin || id:ukb-d-C3_MELANOMA_SKIN	Activated & resting CD4 regulatory T cell %CD4 regulatory T cell || id:ebi-a-GCST90001499	Inverse variance weighted	5	-0.000285903	0.000183187	0.118591	-0.00064495	7.31435e-05	0.999714	0.999355	1.00007
ebi-a-GCST90001493	ukb-d-C3_MELANOMA_SKIN	Malignant melanoma of skin || id:ukb-d-C3_MELANOMA_SKIN	Secreting CD4 regulatory T cell %CD4 regulatory T cell || id:ebi-a-GCST90001493	Inverse variance weighted	5	0.000289537	0.000185978	0.119511	-7.49807e-05	0.000654055	1.00029	0.999925	1.00065
ebi-a-GCST90001933	ukb-d-C3_MELANOMA_SKIN	Malignant melanoma of skin || id:ukb-d-C3_MELANOMA_SKIN	CD25 on CD45RA- CD4 not regulatory T cell || id:ebi-a-GCST90001933	Inverse variance weighted	2	0.000804486	0.000518622	0.120854	-0.000212014	0.00182099	1.0008	0.999788	1.00182
ebi-a-GCST90001668	ukb-d-C3_MELANOMA_SKIN	Malignant melanoma of skin || id:ukb-d-C3_MELANOMA_SKIN	CD28+ CD45RA- CD8dim T cell %CD8dim T cell || id:ebi-a-GCST90001668	Inverse variance weighted	2	0.000401973	0.000260319	0.122551	-0.000108252	0.000912198	1.0004	0.999892	1.00091
ebi-a-GCST90001760	ukb-d-C3_MELANOMA_SKIN	Malignant melanoma of skin || id:ukb-d-C3_MELANOMA_SKIN	CD20 on unswitched memory B cell || id:ebi-a-GCST90001760	Inverse variance weighted	4	-0.00102733	0.000667113	0.123571	-0.00233487	0.000280216	0.998973	0.997668	1.00028
ebi-a-GCST90002101	ukb-d-C3_MELANOMA_SKIN	Malignant melanoma of skin || id:ukb-d-C3_MELANOMA_SKIN	CD45RA on Terminally Differentiated CD8+ T cell || id:ebi-a-GCST90002101	Inverse variance weighted	2	0.00100926	0.000672726	0.133548	-0.000309282	0.0023278	1.00101	0.999691	1.00233
ebi-a-GCST90001897	ukb-d-C3_MELANOMA_SKIN	Malignant melanoma of skin || id:ukb-d-C3_MELANOMA_SKIN	CD28 on CD39+ CD8+ T cell || id:ebi-a-GCST90001897	Inverse variance weighted	3	-0.000336592	0.000225439	0.135424	-0.000778452	0.000105269	0.999663	0.999222	1.00011
ebi-a-GCST90001778	ukb-d-C3_MELANOMA_SKIN	Malignant melanoma of skin || id:ukb-d-C3_MELANOMA_SKIN	CD25 on IgD+ CD24+ B cell || id:ebi-a-GCST90001778	Inverse variance weighted	3	-0.000934207	0.000628112	0.136929	-0.00216531	0.000296893	0.999066	0.997837	1.0003
ebi-a-GCST90001735	ukb-d-C3_MELANOMA_SKIN	Malignant melanoma of skin || id:ukb-d-C3_MELANOMA_SKIN	CD19 on IgD- CD38dim B cell || id:ebi-a-GCST90001735	Inverse variance weighted	3	0.00120169	0.000813178	0.139469	-0.000392138	0.00279552	1.0012	0.999608	1.0028
ebi-a-GCST90002013	ukb-d-C3_MELANOMA_SKIN	Malignant melanoma of skin || id:ukb-d-C3_MELANOMA_SKIN	CCR2 on myeloid Dendritic Cell || id:ebi-a-GCST90002013	Inverse variance weighted	3	0.000718533	0.000489108	0.141814	-0.000240119	0.00167719	1.00072	0.99976	1.00168
ebi-a-GCST90001798	ukb-d-C3_MELANOMA_SKIN	Malignant melanoma of skin || id:ukb-d-C3_MELANOMA_SKIN	CD27 on CD24+ CD27+ B cell || id:ebi-a-GCST90001798	Inverse variance weighted	10	-0.000407535	0.000280674	0.146505	-0.000957656	0.000142586	0.999593	0.999043	1.00014
ebi-a-GCST90001688	ukb-d-C3_MELANOMA_SKIN	Malignant melanoma of skin || id:ukb-d-C3_MELANOMA_SKIN	CD28+ CD45RA+ CD8+ T cell %T cell || id:ebi-a-GCST90001688	Inverse variance weighted	34	4.07391e-05	2.85608e-05	0.153754	-1.52401e-05	9.67182e-05	1.00004	0.999985	1.0001
ebi-a-GCST90001987	ukb-d-C3_MELANOMA_SKIN	Malignant melanoma of skin || id:ukb-d-C3_MELANOMA_SKIN	CD64 on CD14+ CD16- monocyte || id:ebi-a-GCST90001987	Inverse variance weighted	5	0.000552633	0.00038996	0.156438	-0.000211688	0.00131695	1.00055	0.999788	1.00132
ebi-a-GCST90002108	ukb-d-C3_MELANOMA_SKIN	Malignant melanoma of skin || id:ukb-d-C3_MELANOMA_SKIN	HLA DR on CD33+ HLA DR+ CD14- || id:ebi-a-GCST90002108	Inverse variance weighted	4	-0.000451511	0.000318961	0.156901	-0.00107667	0.000173651	0.999549	0.998924	1.00017
ebi-a-GCST90001944	ukb-d-C3_MELANOMA_SKIN	Malignant melanoma of skin || id:ukb-d-C3_MELANOMA_SKIN	CD123 on plasmacytoid Dendritic Cell || id:ebi-a-GCST90001944	Inverse variance weighted	2	-0.000813692	0.000587349	0.165941	-0.0019649	0.000337511	0.999187	0.998037	1.00034
ebi-a-GCST90001785	ukb-d-C3_MELANOMA_SKIN	Malignant melanoma of skin || id:ukb-d-C3_MELANOMA_SKIN	CD25 on IgD- CD24- B cell || id:ebi-a-GCST90001785	Inverse variance weighted	2	-0.00265901	0.00192027	0.166143	-0.00642275	0.00110473	0.997345	0.993598	1.00111
ebi-a-GCST90001945	ukb-d-C3_MELANOMA_SKIN	Malignant melanoma of skin || id:ukb-d-C3_MELANOMA_SKIN	CD123 on CD62L+ plasmacytoid Dendritic Cell || id:ebi-a-GCST90001945	Inverse variance weighted	2	-0.000819906	0.000592775	0.166614	-0.00198175	0.000341934	0.99918	0.99802	1.00034
ebi-a-GCST90002037	ukb-d-C3_MELANOMA_SKIN	Malignant melanoma of skin || id:ukb-d-C3_MELANOMA_SKIN	CD80 on plasmacytoid Dendritic Cell || id:ebi-a-GCST90002037	Inverse variance weighted	2	-0.000860006	0.000623108	0.167529	-0.0020813	0.000361286	0.99914	0.997921	1.00036
ebi-a-GCST90002038	ukb-d-C3_MELANOMA_SKIN	Malignant melanoma of skin || id:ukb-d-C3_MELANOMA_SKIN	CD80 on CD62L+ plasmacytoid Dendritic Cell || id:ebi-a-GCST90002038	Inverse variance weighted	2	-0.000865695	0.000628494	0.168385	-0.00209754	0.000366152	0.999135	0.997905	1.00037
ebi-a-GCST90001885	ukb-d-C3_MELANOMA_SKIN	Malignant melanoma of skin || id:ukb-d-C3_MELANOMA_SKIN	CD16-CD56 on HLA DR+ Natural Killer || id:ebi-a-GCST90001885	Inverse variance weighted	2	-0.00144066	0.00105031	0.170171	-0.00349927	0.000617945	0.99856	0.996507	1.00062
ebi-a-GCST90002109	ukb-d-C3_MELANOMA_SKIN	Malignant melanoma of skin || id:ukb-d-C3_MELANOMA_SKIN	HLA DR on CD33+ HLA DR+ CD14dim || id:ebi-a-GCST90002109	Inverse variance weighted	4	-0.000582053	0.000424568	0.170397	-0.00141421	0.000250101	0.999418	0.998587	1.00025
ebi-a-GCST90001582	ukb-d-C3_MELANOMA_SKIN	Malignant melanoma of skin || id:ukb-d-C3_MELANOMA_SKIN	CD14+ CD16- monocyte Absolute Count || id:ebi-a-GCST90001582	Inverse variance weighted	3	-0.00113278	0.000831663	0.173176	-0.00276284	0.000497277	0.998868	0.997241	1.0005
ebi-a-GCST90001585	ukb-d-C3_MELANOMA_SKIN	Malignant melanoma of skin || id:ukb-d-C3_MELANOMA_SKIN	CD14+ CD16+ monocyte %monocyte || id:ebi-a-GCST90001585	Inverse variance weighted	3	0.000547261	0.000404035	0.17558	-0.000244648	0.00133917	1.00055	0.999755	1.00134
ebi-a-GCST90001970	ukb-d-C3_MELANOMA_SKIN	Malignant melanoma of skin || id:ukb-d-C3_MELANOMA_SKIN	FSC-A on HLA DR+ Natural Killer || id:ebi-a-GCST90001970	Inverse variance weighted	4	0.000611048	0.000454621	0.178922	-0.000280009	0.00150211	1.00061	0.99972	1.0015
ebi-a-GCST90002006	ukb-d-C3_MELANOMA_SKIN	Malignant melanoma of skin || id:ukb-d-C3_MELANOMA_SKIN	CD64 on monocyte || id:ebi-a-GCST90002006	Inverse variance weighted	5	0.000558618	0.000415696	0.179008	-0.000256145	0.00137338	1.00056	0.999744	1.00137
ebi-a-GCST90001436	ukb-d-C3_MELANOMA_SKIN	Malignant melanoma of skin || id:ukb-d-C3_MELANOMA_SKIN	Memory B cell %lymphocyte || id:ebi-a-GCST90001436	Inverse variance weighted	2	-0.00159581	0.00118981	0.179845	-0.00392783	0.000736213	0.998405	0.99608	1.00074
ebi-a-GCST90001580	ukb-d-C3_MELANOMA_SKIN	Malignant melanoma of skin || id:ukb-d-C3_MELANOMA_SKIN	CD14+ CD16+ monocyte Absolute Count || id:ebi-a-GCST90001580	Inverse variance weighted	3	0.000576069	0.000436665	0.187086	-0.000279794	0.00143193	1.00058	0.99972	1.00143
ebi-a-GCST90001700	ukb-d-C3_MELANOMA_SKIN	Malignant melanoma of skin || id:ukb-d-C3_MELANOMA_SKIN	CD45RA+ CD28- CD8+ T cell %T cell || id:ebi-a-GCST90001700	Inverse variance weighted	58	4.35467e-06	3.32098e-06	0.189769	-2.15444e-06	1.08638e-05	1	0.999998	1.00001
ebi-a-GCST90001747	ukb-d-C3_MELANOMA_SKIN	Malignant melanoma of skin || id:ukb-d-C3_MELANOMA_SKIN	CD20 on IgD+ CD24- B cell || id:ebi-a-GCST90001747	Inverse variance weighted	5	-0.000657589	0.000501511	0.189785	-0.00164055	0.000325373	0.999343	0.998361	1.00033
ebi-a-GCST90001804	ukb-d-C3_MELANOMA_SKIN	Malignant melanoma of skin || id:ukb-d-C3_MELANOMA_SKIN	CD27 on IgD- CD38dim B cell || id:ebi-a-GCST90001804	Inverse variance weighted	8	-0.000395892	0.000306564	0.19657	-0.000996757	0.000204973	0.999604	0.999004	1.0002
ebi-a-GCST90002036	ukb-d-C3_MELANOMA_SKIN	Malignant melanoma of skin || id:ukb-d-C3_MELANOMA_SKIN	CD80 on CD62L+ myeloid Dendritic Cell || id:ebi-a-GCST90002036	Inverse variance weighted	3	-0.000970664	0.000754903	0.198508	-0.00245027	0.000508946	0.99903	0.997553	1.00051
ebi-a-GCST90001481	ukb-d-C3_MELANOMA_SKIN	Malignant melanoma of skin || id:ukb-d-C3_MELANOMA_SKIN	Resting CD4 regulatory T cell %CD4 regulatory T cell || id:ebi-a-GCST90001481	Inverse variance weighted	10	-0.000231639	0.000181033	0.200706	-0.000586464	0.000123185	0.999768	0.999414	1.00012
ebi-a-GCST90002111	ukb-d-C3_MELANOMA_SKIN	Malignant melanoma of skin || id:ukb-d-C3_MELANOMA_SKIN	HLA DR on CD33dim HLA DR+ CD11b- || id:ebi-a-GCST90002111	Inverse variance weighted	5	-0.000349958	0.000275761	0.204419	-0.00089045	0.000190534	0.99965	0.99911	1.00019
ebi-a-GCST90001551	ukb-d-C3_MELANOMA_SKIN	Malignant melanoma of skin || id:ukb-d-C3_MELANOMA_SKIN	Naive CD8+ T cell Absolute Count || id:ebi-a-GCST90001551	Inverse variance weighted	2	0.00140916	0.00111382	0.205813	-0.000773924	0.00359225	1.00141	0.999226	1.0036
ebi-a-GCST90001833	ukb-d-C3_MELANOMA_SKIN	Malignant melanoma of skin || id:ukb-d-C3_MELANOMA_SKIN	CD62L on CD62L+ Dendritic Cell || id:ebi-a-GCST90001833	Inverse variance weighted	2	0.00101011	0.000798428	0.205827	-0.00055481	0.00257503	1.00101	0.999445	1.00258
ebi-a-GCST90001477	ukb-d-C3_MELANOMA_SKIN	Malignant melanoma of skin || id:ukb-d-C3_MELANOMA_SKIN	HLA DR++ monocyte Absolute Count || id:ebi-a-GCST90001477	Inverse variance weighted	2	-0.00086941	0.000688359	0.206582	-0.00221859	0.000479773	0.999131	0.997784	1.00048
ebi-a-GCST90001650	ukb-d-C3_MELANOMA_SKIN	Malignant melanoma of skin || id:ukb-d-C3_MELANOMA_SKIN	HLA DR+ Natural Killer %CD3- lymphocyte || id:ebi-a-GCST90001650	Inverse variance weighted	5	0.000447661	0.000357465	0.210453	-0.000252971	0.00114829	1.00045	0.999747	1.00115
ebi-a-GCST90001806	ukb-d-C3_MELANOMA_SKIN	Malignant melanoma of skin || id:ukb-d-C3_MELANOMA_SKIN	CD27 on unswitched memory B cell || id:ebi-a-GCST90001806	Inverse variance weighted	10	-0.000456041	0.00036896	0.216452	-0.0011792	0.00026712	0.999544	0.998821	1.00027
ebi-a-GCST90001794	ukb-d-C3_MELANOMA_SKIN	Malignant melanoma of skin || id:ukb-d-C3_MELANOMA_SKIN	CD25 on IgD+ B cell || id:ebi-a-GCST90001794	Inverse variance weighted	2	-0.00179369	0.00145426	0.217425	-0.00464404	0.00105666	0.998208	0.995367	1.00106
ebi-a-GCST90001724	ukb-d-C3_MELANOMA_SKIN	Malignant melanoma of skin || id:ukb-d-C3_MELANOMA_SKIN	CD19 on IgD+ CD24+ B cell || id:ebi-a-GCST90001724	Inverse variance weighted	3	0.00102187	0.000830056	0.21829	-0.000605037	0.00264878	1.00102	0.999395	1.00265
ebi-a-GCST90002102	ukb-d-C3_MELANOMA_SKIN	Malignant melanoma of skin || id:ukb-d-C3_MELANOMA_SKIN	CD45RA on resting CD4 regulatory T cell || id:ebi-a-GCST90002102	Inverse variance weighted	7	-0.000322114	0.000263085	0.220811	-0.000837761	0.000193532	0.999678	0.999163	1.00019
ebi-a-GCST90001664	ukb-d-C3_MELANOMA_SKIN	Malignant melanoma of skin || id:ukb-d-C3_MELANOMA_SKIN	CD28+ CD45RA+ CD8dim T cell %T cell || id:ebi-a-GCST90001664	Inverse variance weighted	6	-0.0002857	0.000233575	0.22127	-0.000743507	0.000172108	0.999714	0.999257	1.00017
ebi-a-GCST90001793	ukb-d-C3_MELANOMA_SKIN	Malignant melanoma of skin || id:ukb-d-C3_MELANOMA_SKIN	CD25 on switched memory B cell || id:ebi-a-GCST90001793	Inverse variance weighted	3	-0.00109412	0.000906056	0.227214	-0.00286999	0.000681746	0.998906	0.997134	1.00068
ebi-a-GCST90002110	ukb-d-C3_MELANOMA_SKIN	Malignant melanoma of skin || id:ukb-d-C3_MELANOMA_SKIN	HLA DR on CD33dim HLA DR+ CD11b+ || id:ebi-a-GCST90002110	Inverse variance weighted	5	-0.00033744	0.000279687	0.227628	-0.000885627	0.000210747	0.999663	0.999115	1.00021
ebi-a-GCST90001557	ukb-d-C3_MELANOMA_SKIN	Malignant melanoma of skin || id:ukb-d-C3_MELANOMA_SKIN	Terminally Differentiated CD8+ T cell Absolute Count || id:ebi-a-GCST90001557	Inverse variance weighted	2	0.000756863	0.00062755	0.227794	-0.000473135	0.00198686	1.00076	0.999527	1.00199
ebi-a-GCST90001392	ukb-d-C3_MELANOMA_SKIN	Malignant melanoma of skin || id:ukb-d-C3_MELANOMA_SKIN	IgD+ CD38+ B cell Absolute Count || id:ebi-a-GCST90001392	Inverse variance weighted	2	-0.00147156	0.0012221	0.228542	-0.00386687	0.000923754	0.99853	0.996141	1.00092
ebi-a-GCST90001743	ukb-d-C3_MELANOMA_SKIN	Malignant melanoma of skin || id:ukb-d-C3_MELANOMA_SKIN	CD20 on B cell || id:ebi-a-GCST90001743	Inverse variance weighted	4	-0.000683535	0.00057438	0.23403	-0.00180932	0.000442249	0.999317	0.998192	1.00044
ebi-a-GCST90001759	ukb-d-C3_MELANOMA_SKIN	Malignant melanoma of skin || id:ukb-d-C3_MELANOMA_SKIN	CD20 on naive-mature B cell || id:ebi-a-GCST90001759	Inverse variance weighted	7	-0.000544001	0.000459761	0.23672	-0.00144513	0.000357131	0.999456	0.998556	1.00036
ebi-a-GCST90001451	ukb-d-C3_MELANOMA_SKIN	Malignant melanoma of skin || id:ukb-d-C3_MELANOMA_SKIN	CD62L- monocyte %monocyte || id:ebi-a-GCST90001451	Inverse variance weighted	4	0.000558958	0.000475372	0.239662	-0.000372771	0.00149069	1.00056	0.999627	1.00149
ebi-a-GCST90001533	ukb-d-C3_MELANOMA_SKIN	Malignant melanoma of skin || id:ukb-d-C3_MELANOMA_SKIN	Basophil %CD33dim HLA DR- CD66b- || id:ebi-a-GCST90001533	Inverse variance weighted	3	0.000411074	0.000351125	0.241706	-0.000277131	0.00109928	1.00041	0.999723	1.0011
ebi-a-GCST90001603	ukb-d-C3_MELANOMA_SKIN	Malignant melanoma of skin || id:ukb-d-C3_MELANOMA_SKIN	T cell Absolute Count || id:ebi-a-GCST90001603	Inverse variance weighted	2	-0.00103699	0.000889261	0.243562	-0.00277995	0.000705958	0.998964	0.997224	1.00071
ebi-a-GCST90001754	ukb-d-C3_MELANOMA_SKIN	Malignant melanoma of skin || id:ukb-d-C3_MELANOMA_SKIN	CD20 on IgD- CD27- B cell || id:ebi-a-GCST90001754	Inverse variance weighted	4	-0.000793501	0.000680845	0.24383	-0.00212796	0.000540954	0.999207	0.997874	1.00054
ebi-a-GCST90001953	ukb-d-C3_MELANOMA_SKIN	Malignant melanoma of skin || id:ukb-d-C3_MELANOMA_SKIN	CD33 on CD33dim HLA DR- || id:ebi-a-GCST90001953	Inverse variance weighted	6	0.000189866	0.000164015	0.247019	-0.000131602	0.000511335	1.00019	0.999868	1.00051
ebi-a-GCST90001691	ukb-d-C3_MELANOMA_SKIN	Malignant melanoma of skin || id:ukb-d-C3_MELANOMA_SKIN	CD28+ CD45RA- CD8+ T cell %T cell || id:ebi-a-GCST90001691	Inverse variance weighted	2	0.000358459	0.000309754	0.247175	-0.000248659	0.000965576	1.00036	0.999751	1.00097
ebi-a-GCST90001431	ukb-d-C3_MELANOMA_SKIN	Malignant melanoma of skin || id:ukb-d-C3_MELANOMA_SKIN	IgD+ CD38- B cell %lymphocyte || id:ebi-a-GCST90001431	Inverse variance weighted	2	-0.00185246	0.00160151	0.247396	-0.00499142	0.0012865	0.998149	0.995021	1.00129
ebi-a-GCST90001707	ukb-d-C3_MELANOMA_SKIN	Malignant melanoma of skin || id:ukb-d-C3_MELANOMA_SKIN	BAFF-R on IgD+ CD38- unswitched memory B cell || id:ebi-a-GCST90001707	Inverse variance weighted	8	-0.000238588	0.000209722	0.25527	-0.000649643	0.000172466	0.999761	0.999351	1.00017
ebi-a-GCST90001535	ukb-d-C3_MELANOMA_SKIN	Malignant melanoma of skin || id:ukb-d-C3_MELANOMA_SKIN	CD45RA- CD4+ T cell %CD4+ T cell || id:ebi-a-GCST90001535	Inverse variance weighted	4	0.000328936	0.000290434	0.257396	-0.000240314	0.000898186	1.00033	0.99976	1.0009
ebi-a-GCST90001758	ukb-d-C3_MELANOMA_SKIN	Malignant melanoma of skin || id:ukb-d-C3_MELANOMA_SKIN	CD20 on memory B cell || id:ebi-a-GCST90001758	Inverse variance weighted	6	-0.000611897	0.000540449	0.25755	-0.00167118	0.000447383	0.999388	0.99833	1.00045
ebi-a-GCST90001433	ukb-d-C3_MELANOMA_SKIN	Malignant melanoma of skin || id:ukb-d-C3_MELANOMA_SKIN	IgD- CD27- B cell %lymphocyte || id:ebi-a-GCST90001433	Inverse variance weighted	2	0.000766805	0.000678546	0.258447	-0.000563146	0.00209676	1.00077	0.999437	1.0021
ebi-a-GCST90001475	ukb-d-C3_MELANOMA_SKIN	Malignant melanoma of skin || id:ukb-d-C3_MELANOMA_SKIN	HLA DR++ monocyte %monocyte || id:ebi-a-GCST90001475	Inverse variance weighted	3	-0.000592843	0.000525506	0.259262	-0.00162283	0.000437149	0.999407	0.998378	1.00044
ebi-a-GCST90001762	ukb-d-C3_MELANOMA_SKIN	Malignant melanoma of skin || id:ukb-d-C3_MELANOMA_SKIN	CD20 on IgD+ B cell || id:ebi-a-GCST90001762	Inverse variance weighted	6	-0.000529267	0.000471165	0.261303	-0.00145275	0.000394216	0.999471	0.998548	1.00039
ebi-a-GCST90001946	ukb-d-C3_MELANOMA_SKIN	Malignant melanoma of skin || id:ukb-d-C3_MELANOMA_SKIN	CD33 on CD14+ monocyte || id:ebi-a-GCST90001946	Inverse variance weighted	5	0.000187884	0.000167983	0.263365	-0.000141362	0.00051713	1.00019	0.999859	1.00052
ebi-a-GCST90001520	ukb-d-C3_MELANOMA_SKIN	Malignant melanoma of skin || id:ukb-d-C3_MELANOMA_SKIN	CD33+ HLA DR+ CD14dim Absolute Count || id:ebi-a-GCST90001520	Inverse variance weighted	2	0.000635428	0.000568657	0.263815	-0.00047914	0.00175	1.00064	0.999521	1.00175
ebi-a-GCST90001543	ukb-d-C3_MELANOMA_SKIN	Malignant melanoma of skin || id:ukb-d-C3_MELANOMA_SKIN	Effector Memory CD4+ T cell %CD4+ T cell || id:ebi-a-GCST90001543	Inverse variance weighted	3	0.000571318	0.000511668	0.264174	-0.000431551	0.00157419	1.00057	0.999569	1.00158
ebi-a-GCST90001544	ukb-d-C3_MELANOMA_SKIN	Malignant melanoma of skin || id:ukb-d-C3_MELANOMA_SKIN	Effector Memory CD4+ T cell %T cell || id:ebi-a-GCST90001544	Inverse variance weighted	5	0.000463948	0.000418792	0.267938	-0.000356885	0.00128478	1.00046	0.999643	1.00129
ebi-a-GCST90001751	ukb-d-C3_MELANOMA_SKIN	Malignant melanoma of skin || id:ukb-d-C3_MELANOMA_SKIN	CD20 on IgD+ CD38+ B cell || id:ebi-a-GCST90001751	Inverse variance weighted	5	-0.000535856	0.000492658	0.276734	-0.00150147	0.000429752	0.999464	0.9985	1.00043
ebi-a-GCST90002078	ukb-d-C3_MELANOMA_SKIN	Malignant melanoma of skin || id:ukb-d-C3_MELANOMA_SKIN	SSC-A on granulocyte || id:ebi-a-GCST90002078	Inverse variance weighted	4	-0.000490564	0.000455288	0.281266	-0.00138293	0.000401801	0.99951	0.998618	1.0004
ebi-a-GCST90001665	ukb-d-C3_MELANOMA_SKIN	Malignant melanoma of skin || id:ukb-d-C3_MELANOMA_SKIN	CD28+ CD45RA+ CD8dim T cell %CD8dim T cell || id:ebi-a-GCST90001665	Inverse variance weighted	5	-0.000237113	0.000222631	0.286853	-0.00067347	0.000199244	0.999763	0.999327	1.0002
ebi-a-GCST90001654	ukb-d-C3_MELANOMA_SKIN	Malignant melanoma of skin || id:ukb-d-C3_MELANOMA_SKIN	CD28- CD4-CD8- T cell Absolute Count || id:ebi-a-GCST90001654	Inverse variance weighted	2	-0.000834795	0.000785403	0.287833	-0.00237418	0.000704596	0.999166	0.997629	1.0007
ebi-a-GCST90001399	ukb-d-C3_MELANOMA_SKIN	Malignant melanoma of skin || id:ukb-d-C3_MELANOMA_SKIN	IgD- CD27- B cell %B cell || id:ebi-a-GCST90001399	Inverse variance weighted	3	0.000546975	0.000514828	0.288035	-0.000462087	0.00155604	1.00055	0.999538	1.00156
ebi-a-GCST90001942	ukb-d-C3_MELANOMA_SKIN	Malignant melanoma of skin || id:ukb-d-C3_MELANOMA_SKIN	CD25 on CD39+ secreting CD4 regulatory T cell || id:ebi-a-GCST90001942	Inverse variance weighted	2	-0.000574934	0.000542453	0.2892	-0.00163814	0.000488273	0.999425	0.998363	1.00049
ebi-a-GCST90002112	ukb-d-C3_MELANOMA_SKIN	Malignant melanoma of skin || id:ukb-d-C3_MELANOMA_SKIN	HLA DR on CD33- HLA DR+ || id:ebi-a-GCST90002112	Inverse variance weighted	3	-0.000359718	0.00033941	0.28922	-0.00102496	0.000305525	0.99964	0.998976	1.00031
ebi-a-GCST90001941	ukb-d-C3_MELANOMA_SKIN	Malignant melanoma of skin || id:ukb-d-C3_MELANOMA_SKIN	CD25 on secreting CD4 regulatory T cell || id:ebi-a-GCST90001941	Inverse variance weighted	2	-0.000548648	0.000523239	0.294381	-0.0015742	0.000476901	0.999452	0.998427	1.00048
ebi-a-GCST90001541	ukb-d-C3_MELANOMA_SKIN	Malignant melanoma of skin || id:ukb-d-C3_MELANOMA_SKIN	Naive CD4+ T cell %CD4+ T cell || id:ebi-a-GCST90001541	Inverse variance weighted	4	-0.000484167	0.000467272	0.300129	-0.00140002	0.000431686	0.999516	0.998601	1.00043
ebi-a-GCST90002039	ukb-d-C3_MELANOMA_SKIN	Malignant melanoma of skin || id:ukb-d-C3_MELANOMA_SKIN	CD80 on monocyte || id:ebi-a-GCST90002039	Inverse variance weighted	6	-0.00038165	0.00036939	0.301516	-0.00110566	0.000342355	0.999618	0.998895	1.00034
ebi-a-GCST90001485	ukb-d-C3_MELANOMA_SKIN	Malignant melanoma of skin || id:ukb-d-C3_MELANOMA_SKIN	CD39+ resting CD4 regulatory T cell %CD4 regulatory T cell || id:ebi-a-GCST90001485	Inverse variance weighted	12	-0.000147073	0.000142406	0.301711	-0.000426189	0.000132043	0.999853	0.999574	1.00013
ebi-a-GCST90001482	ukb-d-C3_MELANOMA_SKIN	Malignant melanoma of skin || id:ukb-d-C3_MELANOMA_SKIN	Resting CD4 regulatory T cell %CD4+ T cell || id:ebi-a-GCST90001482	Inverse variance weighted	6	-0.000294172	0.000286666	0.304804	-0.000856038	0.000267693	0.999706	0.999144	1.00027
ebi-a-GCST90001704	ukb-d-C3_MELANOMA_SKIN	Malignant melanoma of skin || id:ukb-d-C3_MELANOMA_SKIN	BAFF-R on IgD+ CD24- B cell || id:ebi-a-GCST90001704	Inverse variance weighted	10	-0.00028771	0.000280476	0.30499	-0.000837444	0.000262023	0.999712	0.999163	1.00026
ebi-a-GCST90001592	ukb-d-C3_MELANOMA_SKIN	Malignant melanoma of skin || id:ukb-d-C3_MELANOMA_SKIN	CD8+ T cell Absolute Count || id:ebi-a-GCST90001592	Inverse variance weighted	2	-0.00112915	0.0011039	0.306367	-0.00329278	0.00103449	0.998871	0.996713	1.00104
ebi-a-GCST90001716	ukb-d-C3_MELANOMA_SKIN	Malignant melanoma of skin || id:ukb-d-C3_MELANOMA_SKIN	BAFF-R on naive-mature B cell || id:ebi-a-GCST90001716	Inverse variance weighted	10	-0.000282704	0.000278395	0.309878	-0.000828357	0.00026295	0.999717	0.999172	1.00026
ebi-a-GCST90001478	ukb-d-C3_MELANOMA_SKIN	Malignant melanoma of skin || id:ukb-d-C3_MELANOMA_SKIN	CD4 regulatory T cell %CD4+ T cell || id:ebi-a-GCST90001478	Inverse variance weighted	2	0.000954903	0.000945052	0.312292	-0.000897398	0.0028072	1.00096	0.999103	1.00281
ebi-a-GCST90001586	ukb-d-C3_MELANOMA_SKIN	Malignant melanoma of skin || id:ukb-d-C3_MELANOMA_SKIN	CD14+ CD16- monocyte %monocyte || id:ebi-a-GCST90001586	Inverse variance weighted	2	-0.000668172	0.000664885	0.314924	-0.00197135	0.000635003	0.999332	0.998031	1.00064
ebi-a-GCST90001587	ukb-d-C3_MELANOMA_SKIN	Malignant melanoma of skin || id:ukb-d-C3_MELANOMA_SKIN	CD16+ monocyte %monocyte || id:ebi-a-GCST90001587	Inverse variance weighted	2	0.000676878	0.000674384	0.315524	-0.000644914	0.00199867	1.00068	0.999355	1.002
ebi-a-GCST90001601	ukb-d-C3_MELANOMA_SKIN	Malignant melanoma of skin || id:ukb-d-C3_MELANOMA_SKIN	Lymphocyte Absolute Count || id:ebi-a-GCST90001601	Inverse variance weighted	2	-0.000908852	0.000915924	0.321061	-0.00270406	0.000886358	0.999092	0.9973	1.00089
ebi-a-GCST90001554	ukb-d-C3_MELANOMA_SKIN	Malignant melanoma of skin || id:ukb-d-C3_MELANOMA_SKIN	Effector Memory CD8+ T cell Absolute Count || id:ebi-a-GCST90001554	Inverse variance weighted	2	0.000413392	0.000417089	0.321619	-0.000404102	0.00123089	1.00041	0.999596	1.00123
ebi-a-GCST90001527	ukb-d-C3_MELANOMA_SKIN	Malignant melanoma of skin || id:ukb-d-C3_MELANOMA_SKIN	CD33dim HLA DR+ CD11b- Absolute Count || id:ebi-a-GCST90001527	Inverse variance weighted	2	-0.000582914	0.000589092	0.322412	-0.00173753	0.000571706	0.999417	0.998264	1.00057
ebi-a-GCST90001994	ukb-d-C3_MELANOMA_SKIN	Malignant melanoma of skin || id:ukb-d-C3_MELANOMA_SKIN	CX3CR1 on CD14- CD16- || id:ebi-a-GCST90001994	Inverse variance weighted	3	-0.000590671	0.000597502	0.322875	-0.00176177	0.000580433	0.99941	0.99824	1.00058
ebi-a-GCST90001708	ukb-d-C3_MELANOMA_SKIN	Malignant melanoma of skin || id:ukb-d-C3_MELANOMA_SKIN	BAFF-R on IgD+ CD38+ B cell || id:ebi-a-GCST90001708	Inverse variance weighted	10	-0.000287544	0.000292175	0.325042	-0.000860206	0.000285119	0.999712	0.99914	1.00029
ebi-a-GCST90001719	ukb-d-C3_MELANOMA_SKIN	Malignant melanoma of skin || id:ukb-d-C3_MELANOMA_SKIN	BAFF-R on IgD+ B cell || id:ebi-a-GCST90001719	Inverse variance weighted	10	-0.000273828	0.000278472	0.325448	-0.000819632	0.000271977	0.999726	0.999181	1.00027
ebi-a-GCST90001829	ukb-d-C3_MELANOMA_SKIN	Malignant melanoma of skin || id:ukb-d-C3_MELANOMA_SKIN	BAFF-R on B cell || id:ebi-a-GCST90001829	Inverse variance weighted	10	-0.000278705	0.00028373	0.325957	-0.000834815	0.000277406	0.999721	0.999166	1.00028
ebi-a-GCST90001694	ukb-d-C3_MELANOMA_SKIN	Malignant melanoma of skin || id:ukb-d-C3_MELANOMA_SKIN	CD28- CD4-CD8- T cell %T cell || id:ebi-a-GCST90001694	Inverse variance weighted	3	-0.00071204	0.000725375	0.326289	-0.00213378	0.000709696	0.999288	0.997868	1.00071
ebi-a-GCST90001768	ukb-d-C3_MELANOMA_SKIN	Malignant melanoma of skin || id:ukb-d-C3_MELANOMA_SKIN	CD24 on IgD+ CD38+ B cell || id:ebi-a-GCST90001768	Inverse variance weighted	2	-0.000853543	0.000870088	0.3266	-0.00255892	0.000851829	0.999147	0.997444	1.00085
ebi-a-GCST90002105	ukb-d-C3_MELANOMA_SKIN	Malignant melanoma of skin || id:ukb-d-C3_MELANOMA_SKIN	HLA DR on plasmacytoid Dendritic Cell || id:ebi-a-GCST90002105	Inverse variance weighted	8	-0.000249212	0.000254155	0.326815	-0.000747355	0.000248932	0.999751	0.999253	1.00025
ebi-a-GCST90001709	ukb-d-C3_MELANOMA_SKIN	Malignant melanoma of skin || id:ukb-d-C3_MELANOMA_SKIN	BAFF-R on IgD+ CD38dim B cell || id:ebi-a-GCST90001709	Inverse variance weighted	10	-0.000271067	0.000276833	0.327497	-0.00081366	0.000271527	0.999729	0.999187	1.00027
ebi-a-GCST90001911	ukb-d-C3_MELANOMA_SKIN	Malignant melanoma of skin || id:ukb-d-C3_MELANOMA_SKIN	CD45 on Natural Killer || id:ebi-a-GCST90001911	Inverse variance weighted	3	-0.00117024	0.00120485	0.331415	-0.00353175	0.00119128	0.99883	0.996474	1.00119
ebi-a-GCST90002034	ukb-d-C3_MELANOMA_SKIN	Malignant melanoma of skin || id:ukb-d-C3_MELANOMA_SKIN	CD39 on monocyte || id:ebi-a-GCST90002034	Inverse variance weighted	2	-0.00178375	0.00184366	0.333291	-0.00539733	0.00182982	0.998218	0.994617	1.00183
ebi-a-GCST90001663	ukb-d-C3_MELANOMA_SKIN	Malignant melanoma of skin || id:ukb-d-C3_MELANOMA_SKIN	CD28- CD8dim T cell Absolute Count || id:ebi-a-GCST90001663	Inverse variance weighted	2	-0.00085563	0.000886253	0.334321	-0.00259269	0.000881426	0.999145	0.997411	1.00088
ebi-a-GCST90002077	ukb-d-C3_MELANOMA_SKIN	Malignant melanoma of skin || id:ukb-d-C3_MELANOMA_SKIN	SSC-A on HLA DR+ Natural Killer || id:ebi-a-GCST90002077	Inverse variance weighted	3	0.000529698	0.000551687	0.336983	-0.000551608	0.001611	1.00053	0.999449	1.00161
ebi-a-GCST90001958	ukb-d-C3_MELANOMA_SKIN	Malignant melanoma of skin || id:ukb-d-C3_MELANOMA_SKIN	CD4 on monocyte || id:ebi-a-GCST90001958	Inverse variance weighted	2	0.00040779	0.000426918	0.339479	-0.000428969	0.00124455	1.00041	0.999571	1.00125
ebi-a-GCST90002014	ukb-d-C3_MELANOMA_SKIN	Malignant melanoma of skin || id:ukb-d-C3_MELANOMA_SKIN	CCR2 on CD62L+ myeloid Dendritic Cell || id:ebi-a-GCST90002014	Inverse variance weighted	3	0.000439239	0.000469351	0.349354	-0.000480689	0.00135917	1.00044	0.999519	1.00136
ebi-a-GCST90001976	ukb-d-C3_MELANOMA_SKIN	Malignant melanoma of skin || id:ukb-d-C3_MELANOMA_SKIN	FSC-A on Natural Killer T || id:ebi-a-GCST90001976	Inverse variance weighted	2	0.00112083	0.00120051	0.350497	-0.00123218	0.00347384	1.00112	0.998769	1.00348
ebi-a-GCST90002008	ukb-d-C3_MELANOMA_SKIN	Malignant melanoma of skin || id:ukb-d-C3_MELANOMA_SKIN	CCR2 on monocyte || id:ebi-a-GCST90002008	Inverse variance weighted	2	-0.000682111	0.000730929	0.350711	-0.00211473	0.000750509	0.999318	0.997888	1.00075
ebi-a-GCST90001514	ukb-d-C3_MELANOMA_SKIN	Malignant melanoma of skin || id:ukb-d-C3_MELANOMA_SKIN	Hematopoietic Stem Cell Absolute Count || id:ebi-a-GCST90001514	Inverse variance weighted	2	0.000557295	0.000599635	0.352687	-0.000617989	0.00173258	1.00056	0.999382	1.00173
ebi-a-GCST90001800	ukb-d-C3_MELANOMA_SKIN	Malignant melanoma of skin || id:ukb-d-C3_MELANOMA_SKIN	CD27 on IgD+ CD24+ B cell || id:ebi-a-GCST90001800	Inverse variance weighted	6	-0.000318975	0.000348003	0.359359	-0.00100106	0.000363111	0.999681	0.998999	1.00036
ebi-a-GCST90002106	ukb-d-C3_MELANOMA_SKIN	Malignant melanoma of skin || id:ukb-d-C3_MELANOMA_SKIN	HLA DR on Dendritic Cell || id:ebi-a-GCST90002106	Inverse variance weighted	7	-0.000272969	0.000298267	0.360096	-0.000857572	0.000311635	0.999727	0.999143	1.00031
ebi-a-GCST90001706	ukb-d-C3_MELANOMA_SKIN	Malignant melanoma of skin || id:ukb-d-C3_MELANOMA_SKIN	BAFF-R on IgD+ CD38- naive B cell || id:ebi-a-GCST90001706	Inverse variance weighted	8	-0.000191503	0.000209924	0.361638	-0.000602955	0.000219948	0.999809	0.999397	1.00022
ebi-a-GCST90001989	ukb-d-C3_MELANOMA_SKIN	Malignant melanoma of skin || id:ukb-d-C3_MELANOMA_SKIN	CD40 on CD14- CD16+ monocyte || id:ebi-a-GCST90001989	Inverse variance weighted	9	0.000197408	0.000216676	0.362256	-0.000227277	0.000622092	1.0002	0.999773	1.00062
ebi-a-GCST90002081	ukb-d-C3_MELANOMA_SKIN	Malignant melanoma of skin || id:ukb-d-C3_MELANOMA_SKIN	SSC-A on CD4+ T cell || id:ebi-a-GCST90002081	Inverse variance weighted	4	0.00064599	0.000711534	0.36394	-0.000748616	0.0020406	1.00065	0.999252	1.00204
ebi-a-GCST90001980	ukb-d-C3_MELANOMA_SKIN	Malignant melanoma of skin || id:ukb-d-C3_MELANOMA_SKIN	CD40 on CD14+ CD16- monocyte || id:ebi-a-GCST90001980	Inverse variance weighted	4	0.000299821	0.000337131	0.373825	-0.000360956	0.000960599	1.0003	0.999639	1.00096
ebi-a-GCST90001439	ukb-d-C3_MELANOMA_SKIN	Malignant melanoma of skin || id:ukb-d-C3_MELANOMA_SKIN	IgD+ CD24+ B cell %lymphocyte || id:ebi-a-GCST90001439	Inverse variance weighted	2	-0.00098657	0.00110939	0.373846	-0.00316097	0.00118783	0.999014	0.996844	1.00119
ebi-a-GCST90001460	ukb-d-C3_MELANOMA_SKIN	Malignant melanoma of skin || id:ukb-d-C3_MELANOMA_SKIN	Plasmacytoid Dendritic Cell Absolute Count || id:ebi-a-GCST90001460	Inverse variance weighted	2	0.00072747	0.000822535	0.376468	-0.000884699	0.00233964	1.00073	0.999116	1.00234
ebi-a-GCST90001524	ukb-d-C3_MELANOMA_SKIN	Malignant melanoma of skin || id:ukb-d-C3_MELANOMA_SKIN	Granulocytic Myeloid-Derived Suppressor Cells Absolute Count || id:ebi-a-GCST90001524	Inverse variance weighted	2	0.000594899	0.000672898	0.37665	-0.00072398	0.00191378	1.0006	0.999276	1.00192
ebi-a-GCST90001763	ukb-d-C3_MELANOMA_SKIN	Malignant melanoma of skin || id:ukb-d-C3_MELANOMA_SKIN	CD20 on transitional B cell || id:ebi-a-GCST90001763	Inverse variance weighted	2	-0.000600995	0.000681359	0.377748	-0.00193646	0.000734469	0.999399	0.998065	1.00073
ebi-a-GCST90001996	ukb-d-C3_MELANOMA_SKIN	Malignant melanoma of skin || id:ukb-d-C3_MELANOMA_SKIN	CX3CR1 on CD14+ CD16+ monocyte || id:ebi-a-GCST90001996	Inverse variance weighted	3	-0.000528921	0.000611331	0.386931	-0.00172713	0.000669287	0.999471	0.998274	1.00067
ebi-a-GCST90001826	ukb-d-C3_MELANOMA_SKIN	Malignant melanoma of skin || id:ukb-d-C3_MELANOMA_SKIN	IgD on unswitched memory B cell || id:ebi-a-GCST90001826	Inverse variance weighted	3	0.000783456	0.000912959	0.390809	-0.00100594	0.00257285	1.00078	0.998995	1.00258
ebi-a-GCST90001627	ukb-d-C3_MELANOMA_SKIN	Malignant melanoma of skin || id:ukb-d-C3_MELANOMA_SKIN	HLA DR+ CD8+ T cell Absolute Count || id:ebi-a-GCST90001627	Inverse variance weighted	4	-0.000403946	0.000472541	0.392641	-0.00133013	0.000522234	0.999596	0.998671	1.00052
ebi-a-GCST90001812	ukb-d-C3_MELANOMA_SKIN	Malignant melanoma of skin || id:ukb-d-C3_MELANOMA_SKIN	CD38 on IgD+ CD38+ B cell || id:ebi-a-GCST90001812	Inverse variance weighted	2	-0.000737699	0.000864639	0.393555	-0.00243239	0.000956992	0.999263	0.997571	1.00096
ebi-a-GCST90002060	ukb-d-C3_MELANOMA_SKIN	Malignant melanoma of skin || id:ukb-d-C3_MELANOMA_SKIN	CD8 on HLA DR+ CD8+ T cell || id:ebi-a-GCST90002060	Inverse variance weighted	2	0.000675397	0.000792974	0.394366	-0.000878831	0.00222963	1.00068	0.999122	1.00223
ebi-a-GCST90001950	ukb-d-C3_MELANOMA_SKIN	Malignant melanoma of skin || id:ukb-d-C3_MELANOMA_SKIN	CD33 on Granulocytic Myeloid-Derived Suppressor Cells || id:ebi-a-GCST90001950	Inverse variance weighted	3	0.000194786	0.00023	0.397053	-0.000256014	0.000645587	1.00019	0.999744	1.00065
ebi-a-GCST90001901	ukb-d-C3_MELANOMA_SKIN	Malignant melanoma of skin || id:ukb-d-C3_MELANOMA_SKIN	CD28 on CD39+ resting CD4 regulatory T cell || id:ebi-a-GCST90001901	Inverse variance weighted	2	-0.000672568	0.00080505	0.403472	-0.00225047	0.00090533	0.999328	0.997752	1.00091
ebi-a-GCST90001752	ukb-d-C3_MELANOMA_SKIN	Malignant melanoma of skin || id:ukb-d-C3_MELANOMA_SKIN	CD20 on IgD+ CD38dim B cell || id:ebi-a-GCST90001752	Inverse variance weighted	8	-0.000320584	0.000384023	0.403827	-0.00107327	0.0004321	0.999679	0.998927	1.00043
ebi-a-GCST90001746	ukb-d-C3_MELANOMA_SKIN	Malignant melanoma of skin || id:ukb-d-C3_MELANOMA_SKIN	CD20 on IgD+ CD24+ B cell || id:ebi-a-GCST90001746	Inverse variance weighted	2	-0.000762519	0.000914816	0.40455	-0.00255556	0.00103052	0.999238	0.997448	1.00103
ebi-a-GCST90001556	ukb-d-C3_MELANOMA_SKIN	Malignant melanoma of skin || id:ukb-d-C3_MELANOMA_SKIN	Effector Memory CD8+ T cell %T cell || id:ebi-a-GCST90001556	Inverse variance weighted	2	0.000351807	0.000422503	0.405029	-0.000476299	0.00117991	1.00035	0.999524	1.00118
ebi-a-GCST90002104	ukb-d-C3_MELANOMA_SKIN	Malignant melanoma of skin || id:ukb-d-C3_MELANOMA_SKIN	HLA DR on myeloid Dendritic Cell || id:ebi-a-GCST90002104	Inverse variance weighted	8	-0.00026354	0.000322453	0.413758	-0.000895548	0.000368468	0.999736	0.999105	1.00037
ebi-a-GCST90001705	ukb-d-C3_MELANOMA_SKIN	Malignant melanoma of skin || id:ukb-d-C3_MELANOMA_SKIN	BAFF-R on IgD+ CD38- B cell || id:ebi-a-GCST90001705	Inverse variance weighted	9	-0.000220335	0.000269681	0.413916	-0.00074891	0.00030824	0.99978	0.999251	1.00031
ebi-a-GCST90001886	ukb-d-C3_MELANOMA_SKIN	Malignant melanoma of skin || id:ukb-d-C3_MELANOMA_SKIN	CD28 on CD39+ activated CD4 regulatory T cell || id:ebi-a-GCST90001886	Inverse variance weighted	3	-0.000417713	0.000512245	0.414812	-0.00142171	0.000586287	0.999582	0.998579	1.00059
ebi-a-GCST90002117	ukb-d-C3_MELANOMA_SKIN	Malignant melanoma of skin || id:ukb-d-C3_MELANOMA_SKIN	HLA DR on HLA DR+ Natural Killer || id:ebi-a-GCST90002117	Inverse variance weighted	5	0.000336847	0.00041343	0.415209	-0.000473475	0.00114717	1.00034	0.999527	1.00115
ebi-a-GCST90001863	ukb-d-C3_MELANOMA_SKIN	Malignant melanoma of skin || id:ukb-d-C3_MELANOMA_SKIN	CD3 on CD28+ CD45RA- CD8+ T cell || id:ebi-a-GCST90001863	Inverse variance weighted	5	0.000343648	0.000423818	0.417458	-0.000487034	0.00117433	1.00034	0.999513	1.00118
ebi-a-GCST90001540	ukb-d-C3_MELANOMA_SKIN	Malignant melanoma of skin || id:ukb-d-C3_MELANOMA_SKIN	Naive CD4+ T cell Absolute Count || id:ebi-a-GCST90001540	Inverse variance weighted	2	-0.000606051	0.000747523	0.417512	-0.0020712	0.000859095	0.999394	0.997931	1.00086
ebi-a-GCST90001825	ukb-d-C3_MELANOMA_SKIN	Malignant melanoma of skin || id:ukb-d-C3_MELANOMA_SKIN	IgD on IgD+ CD38dim B cell || id:ebi-a-GCST90001825	Inverse variance weighted	3	0.00067299	0.000830647	0.417826	-0.000955078	0.00230106	1.00067	0.999045	1.0023
ebi-a-GCST90001713	ukb-d-C3_MELANOMA_SKIN	Malignant melanoma of skin || id:ukb-d-C3_MELANOMA_SKIN	BAFF-R on IgD- CD38+ B cell || id:ebi-a-GCST90001713	Inverse variance weighted	3	-0.000759293	0.000945443	0.421912	-0.00261236	0.00109377	0.999241	0.997391	1.00109
ebi-a-GCST90001720	ukb-d-C3_MELANOMA_SKIN	Malignant melanoma of skin || id:ukb-d-C3_MELANOMA_SKIN	BAFF-R on transitional B cell || id:ebi-a-GCST90001720	Inverse variance weighted	8	-0.000188266	0.000236049	0.42512	-0.000650921	0.00027439	0.999812	0.999349	1.00027
ebi-a-GCST90001686	ukb-d-C3_MELANOMA_SKIN	Malignant melanoma of skin || id:ukb-d-C3_MELANOMA_SKIN	CD28- CD8+ T cell %CD8+ T cell || id:ebi-a-GCST90001686	Inverse variance weighted	3	-0.000669712	0.000839966	0.425272	-0.00231605	0.000976623	0.999331	0.997687	1.00098
ebi-a-GCST90001821	ukb-d-C3_MELANOMA_SKIN	Malignant melanoma of skin || id:ukb-d-C3_MELANOMA_SKIN	IgD on IgD+ CD24- B cell || id:ebi-a-GCST90001821	Inverse variance weighted	3	0.000681494	0.000860734	0.428501	-0.00100555	0.00236853	1.00068	0.998995	1.00237
ebi-a-GCST90002004	ukb-d-C3_MELANOMA_SKIN	Malignant melanoma of skin || id:ukb-d-C3_MELANOMA_SKIN	CCR2 on CD14+ CD16- monocyte || id:ebi-a-GCST90002004	Inverse variance weighted	3	-0.000514709	0.00065501	0.431983	-0.00179853	0.000769111	0.999485	0.998203	1.00077
ebi-a-GCST90001459	ukb-d-C3_MELANOMA_SKIN	Malignant melanoma of skin || id:ukb-d-C3_MELANOMA_SKIN	Myeloid Dendritic Cell %Dendritic Cell || id:ebi-a-GCST90001459	Inverse variance weighted	2	-0.000581608	0.000742135	0.433218	-0.00203619	0.000872976	0.999419	0.997966	1.00087
ebi-a-GCST90001959	ukb-d-C3_MELANOMA_SKIN	Malignant melanoma of skin || id:ukb-d-C3_MELANOMA_SKIN	CD4 on HLA DR+ CD4+ T cell || id:ebi-a-GCST90001959	Inverse variance weighted	2	0.000689582	0.000883382	0.435029	-0.00104185	0.00242101	1.00069	0.998959	1.00242
ebi-a-GCST90001612	ukb-d-C3_MELANOMA_SKIN	Malignant melanoma of skin || id:ukb-d-C3_MELANOMA_SKIN	CD8dim T cell %leukocyte || id:ebi-a-GCST90001612	Inverse variance weighted	2	0.000938794	0.0012099	0.437792	-0.00143261	0.0033102	1.00094	0.998568	1.00332
ebi-a-GCST90001569	ukb-d-C3_MELANOMA_SKIN	Malignant melanoma of skin || id:ukb-d-C3_MELANOMA_SKIN	Effector Memory CD4-CD8- T cell Absolute Count || id:ebi-a-GCST90001569	Inverse variance weighted	4	-0.000534281	0.000690246	0.438904	-0.00188716	0.000818601	0.999466	0.998115	1.00082
ebi-a-GCST90001745	ukb-d-C3_MELANOMA_SKIN	Malignant melanoma of skin || id:ukb-d-C3_MELANOMA_SKIN	CD20 on CD24+ CD27+ B cell || id:ebi-a-GCST90001745	Inverse variance weighted	6	-0.000420817	0.000550653	0.444739	-0.0015001	0.000658463	0.999579	0.998501	1.00066
ebi-a-GCST90001534	ukb-d-C3_MELANOMA_SKIN	Malignant melanoma of skin || id:ukb-d-C3_MELANOMA_SKIN	CD45RA- CD4+ T cell Absolute Count || id:ebi-a-GCST90001534	Inverse variance weighted	2	0.000305265	0.000402216	0.447878	-0.000483079	0.00109361	1.00031	0.999517	1.00109
ebi-a-GCST90001536	ukb-d-C3_MELANOMA_SKIN	Malignant melanoma of skin || id:ukb-d-C3_MELANOMA_SKIN	CD45RA- CD4+ T cell %T cell || id:ebi-a-GCST90001536	Inverse variance weighted	2	0.000309563	0.000414928	0.455629	-0.000503696	0.00112282	1.00031	0.999496	1.00112
ebi-a-GCST90001644	ukb-d-C3_MELANOMA_SKIN	Malignant melanoma of skin || id:ukb-d-C3_MELANOMA_SKIN	B cell %lymphocyte || id:ebi-a-GCST90001644	Inverse variance weighted	2	-0.000809789	0.00108628	0.45599	-0.00293891	0.00131933	0.999191	0.997065	1.00132
ebi-a-GCST90001442	ukb-d-C3_MELANOMA_SKIN	Malignant melanoma of skin || id:ukb-d-C3_MELANOMA_SKIN	CD24+ CD27+ B cell %lymphocyte || id:ebi-a-GCST90001442	Inverse variance weighted	2	-0.00088596	0.00118895	0.456174	-0.0032163	0.00144438	0.999114	0.996789	1.00145
ebi-a-GCST90001597	ukb-d-C3_MELANOMA_SKIN	Malignant melanoma of skin || id:ukb-d-C3_MELANOMA_SKIN	CD8dim T cell %T cell || id:ebi-a-GCST90001597	Inverse variance weighted	2	0.000869021	0.00116759	0.456702	-0.00141945	0.00315749	1.00087	0.998582	1.00316
ebi-a-GCST90001594	ukb-d-C3_MELANOMA_SKIN	Malignant melanoma of skin || id:ukb-d-C3_MELANOMA_SKIN	CD4+CD8+ T cell Absolute Count || id:ebi-a-GCST90001594	Inverse variance weighted	2	-0.000579038	0.000778758	0.457155	-0.0021054	0.000947327	0.999421	0.997897	1.00095
ebi-a-GCST90002009	ukb-d-C3_MELANOMA_SKIN	Malignant melanoma of skin || id:ukb-d-C3_MELANOMA_SKIN	HLA DR on CD14- CD16- || id:ebi-a-GCST90002009	Inverse variance weighted	5	-0.000221331	0.000299502	0.459909	-0.000808355	0.000365693	0.999779	0.999192	1.00037
ebi-a-GCST90001803	ukb-d-C3_MELANOMA_SKIN	Malignant melanoma of skin || id:ukb-d-C3_MELANOMA_SKIN	CD27 on IgD- CD38+ B cell || id:ebi-a-GCST90001803	Inverse variance weighted	2	-0.000703134	0.000957975	0.462961	-0.00258076	0.0011745	0.999297	0.997423	1.00118
ebi-a-GCST90002046	ukb-d-C3_MELANOMA_SKIN	Malignant melanoma of skin || id:ukb-d-C3_MELANOMA_SKIN	CD45 on CD33- HLA DR+ || id:ebi-a-GCST90002046	Inverse variance weighted	2	-0.000353974	0.000483273	0.463893	-0.00130119	0.000593241	0.999646	0.9987	1.00059
ebi-a-GCST90001542	ukb-d-C3_MELANOMA_SKIN	Malignant melanoma of skin || id:ukb-d-C3_MELANOMA_SKIN	Effector Memory CD4+ T cell Absolute Count || id:ebi-a-GCST90001542	Inverse variance weighted	2	0.000304071	0.000416309	0.465146	-0.000511894	0.00112004	1.0003	0.999488	1.00112
ebi-a-GCST90001748	ukb-d-C3_MELANOMA_SKIN	Malignant melanoma of skin || id:ukb-d-C3_MELANOMA_SKIN	CD20 on IgD+ CD38- B cell || id:ebi-a-GCST90001748	Inverse variance weighted	4	-0.000484165	0.000674494	0.472868	-0.00180617	0.000837843	0.999516	0.998195	1.00084
ebi-a-GCST90001872	ukb-d-C3_MELANOMA_SKIN	Malignant melanoma of skin || id:ukb-d-C3_MELANOMA_SKIN	HVEM on naive CD8+ T cell || id:ebi-a-GCST90001872	Inverse variance weighted	2	0.000441631	0.000617776	0.474688	-0.00076921	0.00165247	1.00044	0.999231	1.00165
ebi-a-GCST90001619	ukb-d-C3_MELANOMA_SKIN	Malignant melanoma of skin || id:ukb-d-C3_MELANOMA_SKIN	HLA DR+ T cell%T cell || id:ebi-a-GCST90001619	Inverse variance weighted	4	-0.000291891	0.000416351	0.48326	-0.00110794	0.000524158	0.999708	0.998893	1.00052
ebi-a-GCST90001553	ukb-d-C3_MELANOMA_SKIN	Malignant melanoma of skin || id:ukb-d-C3_MELANOMA_SKIN	Naive CD8+ T cell %T cell || id:ebi-a-GCST90001553	Inverse variance weighted	3	-4.68073e-05	6.69159e-05	0.484243	-0.000177963	8.43479e-05	0.999953	0.999822	1.00008
ebi-a-GCST90001628	ukb-d-C3_MELANOMA_SKIN	Malignant melanoma of skin || id:ukb-d-C3_MELANOMA_SKIN	HLA DR+ CD8+ T cell %T cell || id:ebi-a-GCST90001628	Inverse variance weighted	4	-0.000366336	0.000524594	0.484975	-0.00139454	0.000661869	0.999634	0.998606	1.00066
ebi-a-GCST90001681	ukb-d-C3_MELANOMA_SKIN	Malignant melanoma of skin || id:ukb-d-C3_MELANOMA_SKIN	CD25++ CD8+ T cell Absolute Count || id:ebi-a-GCST90001681	Inverse variance weighted	3	-0.000377145	0.000541371	0.486023	-0.00143823	0.000683942	0.999623	0.998563	1.00068
ebi-a-GCST90001984	ukb-d-C3_MELANOMA_SKIN	Malignant melanoma of skin || id:ukb-d-C3_MELANOMA_SKIN	HLA DR on CD14- CD16+ monocyte || id:ebi-a-GCST90001984	Inverse variance weighted	8	-0.000226418	0.000328643	0.490856	-0.000870558	0.000417722	0.999774	0.99913	1.00042
ebi-a-GCST90001894	ukb-d-C3_MELANOMA_SKIN	Malignant melanoma of skin || id:ukb-d-C3_MELANOMA_SKIN	CD28 on CD28+ CD4+ T cell || id:ebi-a-GCST90001894	Inverse variance weighted	2	-0.000346098	0.000504267	0.492499	-0.00133446	0.000642264	0.999654	0.998666	1.00064
ebi-a-GCST90001898	ukb-d-C3_MELANOMA_SKIN	Malignant melanoma of skin || id:ukb-d-C3_MELANOMA_SKIN	CD28 on CD4+ T cell || id:ebi-a-GCST90001898	Inverse variance weighted	2	-0.000366525	0.00053434	0.492751	-0.00141383	0.000680781	0.999634	0.998587	1.00068
ebi-a-GCST90002084	ukb-d-C3_MELANOMA_SKIN	Malignant melanoma of skin || id:ukb-d-C3_MELANOMA_SKIN	SSC-A on Natural Killer T || id:ebi-a-GCST90002084	Inverse variance weighted	2	0.000618722	0.000905611	0.494475	-0.00115628	0.00239372	1.00062	0.998844	1.0024
ebi-a-GCST90001992	ukb-d-C3_MELANOMA_SKIN	Malignant melanoma of skin || id:ukb-d-C3_MELANOMA_SKIN	CCR2 on CD14+ CD16+ monocyte || id:ebi-a-GCST90001992	Inverse variance weighted	2	-0.000729891	0.00106946	0.494931	-0.00282603	0.00136624	0.99927	0.997178	1.00137
ebi-a-GCST90002002	ukb-d-C3_MELANOMA_SKIN	Malignant melanoma of skin || id:ukb-d-C3_MELANOMA_SKIN	PDL-1 on monocyte || id:ebi-a-GCST90002002	Inverse variance weighted	2	0.000524761	0.000770144	0.495631	-0.000984721	0.00203424	1.00052	0.999016	1.00204
ebi-a-GCST90001648	ukb-d-C3_MELANOMA_SKIN	Malignant melanoma of skin || id:ukb-d-C3_MELANOMA_SKIN	HLA DR+ Natural Killer Absolute Count || id:ebi-a-GCST90001648	Inverse variance weighted	4	0.000283803	0.000416966	0.496101	-0.000533451	0.00110106	1.00028	0.999467	1.0011
ebi-a-GCST90001469	ukb-d-C3_MELANOMA_SKIN	Malignant melanoma of skin || id:ukb-d-C3_MELANOMA_SKIN	CD62L- myeloid Dendritic Cell %Dendritic Cell || id:ebi-a-GCST90001469	Inverse variance weighted	7	-0.000276669	0.000407979	0.49768	-0.00107631	0.00052297	0.999723	0.998924	1.00052
ebi-a-GCST90001741	ukb-d-C3_MELANOMA_SKIN	Malignant melanoma of skin || id:ukb-d-C3_MELANOMA_SKIN	CD19 on IgD+ B cell || id:ebi-a-GCST90001741	Inverse variance weighted	2	0.000750345	0.00110943	0.498828	-0.00142413	0.00292482	1.00075	0.998577	1.00293
ebi-a-GCST90001906	ukb-d-C3_MELANOMA_SKIN	Malignant melanoma of skin || id:ukb-d-C3_MELANOMA_SKIN	CD86 on granulocyte || id:ebi-a-GCST90001906	Inverse variance weighted	2	0.000704073	0.00104167	0.499099	-0.0013376	0.00274574	1.0007	0.998663	1.00275
ebi-a-GCST90001853	ukb-d-C3_MELANOMA_SKIN	Malignant melanoma of skin || id:ukb-d-C3_MELANOMA_SKIN	CD3 on activated CD4 regulatory T cell || id:ebi-a-GCST90001853	Inverse variance weighted	4	-0.000183508	0.000271662	0.499357	-0.000715965	0.000348949	0.999817	0.999284	1.00035
ebi-a-GCST90002007	ukb-d-C3_MELANOMA_SKIN	Malignant melanoma of skin || id:ukb-d-C3_MELANOMA_SKIN	HLA DR on CD14+ CD16+ monocyte || id:ebi-a-GCST90002007	Inverse variance weighted	5	-0.000196538	0.000290982	0.499403	-0.000766864	0.000373788	0.999803	0.999233	1.00037
ebi-a-GCST90001857	ukb-d-C3_MELANOMA_SKIN	Malignant melanoma of skin || id:ukb-d-C3_MELANOMA_SKIN	CD3 on activated & secreting CD4 regulatory T cell || id:ebi-a-GCST90001857	Inverse variance weighted	4	-0.000179073	0.000267738	0.5036	-0.00070384	0.000345694	0.999821	0.999296	1.00035
ebi-a-GCST90001598	ukb-d-C3_MELANOMA_SKIN	Malignant melanoma of skin || id:ukb-d-C3_MELANOMA_SKIN	CD4-CD8- T cell Absolute Count || id:ebi-a-GCST90001598	Inverse variance weighted	2	-0.000636743	0.000959638	0.506994	-0.00251763	0.00124415	0.999363	0.997486	1.00124
ebi-a-GCST90002059	ukb-d-C3_MELANOMA_SKIN	Malignant melanoma of skin || id:ukb-d-C3_MELANOMA_SKIN	CD8 on Natural Killer T || id:ebi-a-GCST90002059	Inverse variance weighted	2	-0.000736003	0.00111455	0.509024	-0.00292052	0.00144852	0.999264	0.997084	1.00145
ebi-a-GCST90001802	ukb-d-C3_MELANOMA_SKIN	Malignant melanoma of skin || id:ukb-d-C3_MELANOMA_SKIN	CD27 on IgD- CD38- B cell || id:ebi-a-GCST90001802	Inverse variance weighted	7	-0.00032242	0.000489499	0.510106	-0.00128184	0.000636998	0.999678	0.998719	1.00064
ebi-a-GCST90001890	ukb-d-C3_MELANOMA_SKIN	Malignant melanoma of skin || id:ukb-d-C3_MELANOMA_SKIN	CD28 on CD45RA+ CD4+ T cell || id:ebi-a-GCST90001890	Inverse variance weighted	2	-0.000306984	0.000466534	0.510531	-0.00122139	0.000607421	0.999693	0.998779	1.00061
ebi-a-GCST90001690	ukb-d-C3_MELANOMA_SKIN	Malignant melanoma of skin || id:ukb-d-C3_MELANOMA_SKIN	CD28+ CD45RA+ CD8+ T cell Absolute Count || id:ebi-a-GCST90001690	Inverse variance weighted	3	0.000821038	0.00125121	0.511698	-0.00163133	0.00327341	1.00082	0.99837	1.00328
ebi-a-GCST90002073	ukb-d-C3_MELANOMA_SKIN	Malignant melanoma of skin || id:ukb-d-C3_MELANOMA_SKIN	SSC-A on monocyte || id:ebi-a-GCST90002073	Inverse variance weighted	9	-0.000174134	0.000270017	0.518991	-0.000703368	0.000355099	0.999826	0.999297	1.00036
ebi-a-GCST90001496	ukb-d-C3_MELANOMA_SKIN	Malignant melanoma of skin || id:ukb-d-C3_MELANOMA_SKIN	CD39+ secreting CD4 regulatory T cell %secreting CD4 regulatory T cell || id:ebi-a-GCST90001496	Inverse variance weighted	7	-0.000103098	0.000160284	0.520081	-0.000417253	0.000211058	0.999897	0.999583	1.00021
ebi-a-GCST90001773	ukb-d-C3_MELANOMA_SKIN	Malignant melanoma of skin || id:ukb-d-C3_MELANOMA_SKIN	CD24 on switched memory B cell || id:ebi-a-GCST90001773	Inverse variance weighted	2	-0.000335347	0.000524858	0.522868	-0.00136407	0.000693374	0.999665	0.998637	1.00069
ebi-a-GCST90001771	ukb-d-C3_MELANOMA_SKIN	Malignant melanoma of skin || id:ukb-d-C3_MELANOMA_SKIN	CD24 on memory B cell || id:ebi-a-GCST90001771	Inverse variance weighted	2	-0.000319714	0.000503623	0.525541	-0.00130682	0.000667388	0.99968	0.998694	1.00067
ebi-a-GCST90001599	ukb-d-C3_MELANOMA_SKIN	Malignant melanoma of skin || id:ukb-d-C3_MELANOMA_SKIN	CD4-CD8- T cell %T cell || id:ebi-a-GCST90001599	Inverse variance weighted	3	0.000559242	0.00088852	0.529082	-0.00118226	0.00230074	1.00056	0.998818	1.0023
ebi-a-GCST90001869	ukb-d-C3_MELANOMA_SKIN	Malignant melanoma of skin || id:ukb-d-C3_MELANOMA_SKIN	CD3 on resting CD4 regulatory T cell || id:ebi-a-GCST90001869	Inverse variance weighted	6	-0.000136518	0.000219265	0.533535	-0.000566278	0.000293241	0.999863	0.999434	1.00029
ebi-a-GCST90001805	ukb-d-C3_MELANOMA_SKIN	Malignant melanoma of skin || id:ukb-d-C3_MELANOMA_SKIN	CD27 on memory B cell || id:ebi-a-GCST90001805	Inverse variance weighted	7	-0.000216543	0.00034874	0.534647	-0.000900074	0.000466989	0.999783	0.9991	1.00047
ebi-a-GCST90001570	ukb-d-C3_MELANOMA_SKIN	Malignant melanoma of skin || id:ukb-d-C3_MELANOMA_SKIN	Effector Memory CD4-CD8- T cell %CD4-CD8- T cell || id:ebi-a-GCST90001570	Inverse variance weighted	5	0.000212694	0.00034391	0.536273	-0.000461369	0.000886757	1.00021	0.999539	1.00089
ebi-a-GCST90001614	ukb-d-C3_MELANOMA_SKIN	Malignant melanoma of skin || id:ukb-d-C3_MELANOMA_SKIN	CD8+ and CD8dim T cell %leukocyte || id:ebi-a-GCST90001614	Inverse variance weighted	2	-0.00128405	0.00209204	0.53936	-0.00538446	0.00281635	0.998717	0.99463	1.00282
ebi-a-GCST90001473	ukb-d-C3_MELANOMA_SKIN	Malignant melanoma of skin || id:ukb-d-C3_MELANOMA_SKIN	CD62L- CD86+ myeloid Dendritic Cell %Dendritic Cell || id:ebi-a-GCST90001473	Inverse variance weighted	6	-0.000245005	0.000399421	0.539611	-0.00102787	0.00053786	0.999755	0.998973	1.00054
ebi-a-GCST90001395	ukb-d-C3_MELANOMA_SKIN	Malignant melanoma of skin || id:ukb-d-C3_MELANOMA_SKIN	IgD+ CD38- B cell %B cell || id:ebi-a-GCST90001395	Inverse variance weighted	2	-0.000706278	0.00115788	0.54188	-0.00297573	0.00156318	0.999294	0.997029	1.00156
ebi-a-GCST90001574	ukb-d-C3_MELANOMA_SKIN	Malignant melanoma of skin || id:ukb-d-C3_MELANOMA_SKIN	Terminally Differentiated CD4-CD8- T cell %T cell || id:ebi-a-GCST90001574	Inverse variance weighted	6	-0.000246952	0.000405842	0.542861	-0.0010424	0.000548498	0.999753	0.998958	1.00055
ebi-a-GCST90001545	ukb-d-C3_MELANOMA_SKIN	Malignant melanoma of skin || id:ukb-d-C3_MELANOMA_SKIN	Terminally Differentiated CD4+ T cell Absolute Count || id:ebi-a-GCST90001545	Inverse variance weighted	2	-0.000708944	0.00116609	0.543209	-0.00299448	0.00157659	0.999291	0.99701	1.00158
ebi-a-GCST90001532	ukb-d-C3_MELANOMA_SKIN	Malignant melanoma of skin || id:ukb-d-C3_MELANOMA_SKIN	Basophil Absolute Count || id:ebi-a-GCST90001532	Inverse variance weighted	3	0.000121734	0.000200643	0.544038	-0.000271527	0.000514995	1.00012	0.999729	1.00052
ebi-a-GCST90002029	ukb-d-C3_MELANOMA_SKIN	Malignant melanoma of skin || id:ukb-d-C3_MELANOMA_SKIN	CD39 on CD39+ CD8+ T cell || id:ebi-a-GCST90002029	Inverse variance weighted	3	-0.000212193	0.000349929	0.544257	-0.000898054	0.000473668	0.999788	0.999102	1.00047
ebi-a-GCST90001424	ukb-d-C3_MELANOMA_SKIN	Malignant melanoma of skin || id:ukb-d-C3_MELANOMA_SKIN	IgD+ B cell %Lymphocyte || id:ebi-a-GCST90001424	Inverse variance weighted	2	-0.00071294	0.00117675	0.54461	-0.00301936	0.00159348	0.999287	0.996985	1.00159
ebi-a-GCST90001991	ukb-d-C3_MELANOMA_SKIN	Malignant melanoma of skin || id:ukb-d-C3_MELANOMA_SKIN	HLA DR on CD14+ monocyte || id:ebi-a-GCST90001991	Inverse variance weighted	4	0.000180211	0.000297914	0.545239	-0.000403701	0.000764123	1.00018	0.999596	1.00076
ebi-a-GCST90002116	ukb-d-C3_MELANOMA_SKIN	Malignant melanoma of skin || id:ukb-d-C3_MELANOMA_SKIN	HLA DR on B cell || id:ebi-a-GCST90002116	Inverse variance weighted	8	-0.000186535	0.000308455	0.545351	-0.000791108	0.000418037	0.999813	0.999209	1.00042
ebi-a-GCST90001988	ukb-d-C3_MELANOMA_SKIN	Malignant melanoma of skin || id:ukb-d-C3_MELANOMA_SKIN	HLA DR on CD14+ CD16- monocyte || id:ebi-a-GCST90001988	Inverse variance weighted	4	0.000173119	0.000289642	0.55004	-0.00039458	0.000740818	1.00017	0.999605	1.00074
ebi-a-GCST90001523	ukb-d-C3_MELANOMA_SKIN	Malignant melanoma of skin || id:ukb-d-C3_MELANOMA_SKIN	CD33- HLA DR+ Absolute Count || id:ebi-a-GCST90001523	Inverse variance weighted	2	-0.000250036	0.000420124	0.551745	-0.00107348	0.000573407	0.99975	0.998927	1.00057
ebi-a-GCST90001472	ukb-d-C3_MELANOMA_SKIN	Malignant melanoma of skin || id:ukb-d-C3_MELANOMA_SKIN	CD62L- CD86+ myeloid Dendritic Cell Absolute Count || id:ebi-a-GCST90001472	Inverse variance weighted	6	-0.000240933	0.000405559	0.552462	-0.00103583	0.000553964	0.999759	0.998965	1.00055
ebi-a-GCST90001645	ukb-d-C3_MELANOMA_SKIN	Malignant melanoma of skin || id:ukb-d-C3_MELANOMA_SKIN	Natural Killer Absolute Count || id:ebi-a-GCST90001645	Inverse variance weighted	3	0.000607305	0.00104191	0.559975	-0.00143483	0.00264944	1.00061	0.998566	1.00265
ebi-a-GCST90002033	ukb-d-C3_MELANOMA_SKIN	Malignant melanoma of skin || id:ukb-d-C3_MELANOMA_SKIN	CD39 on granulocyte || id:ebi-a-GCST90002033	Inverse variance weighted	3	-0.000553087	0.000973333	0.569872	-0.00246082	0.00135465	0.999447	0.997542	1.00136
ebi-a-GCST90001515	ukb-d-C3_MELANOMA_SKIN	Malignant melanoma of skin || id:ukb-d-C3_MELANOMA_SKIN	Immature Myeloid-Derived Suppressor Cells Absolute Count || id:ebi-a-GCST90001515	Inverse variance weighted	2	0.000260354	0.000467346	0.577466	-0.000655644	0.00117635	1.00026	0.999345	1.00118
ebi-a-GCST90001755	ukb-d-C3_MELANOMA_SKIN	Malignant melanoma of skin || id:ukb-d-C3_MELANOMA_SKIN	CD20 on IgD- CD38- B cell || id:ebi-a-GCST90001755	Inverse variance weighted	4	-0.00038348	0.000700499	0.584078	-0.00175646	0.000989499	0.999617	0.998245	1.00099
ebi-a-GCST90001955	ukb-d-C3_MELANOMA_SKIN	Malignant melanoma of skin || id:ukb-d-C3_MELANOMA_SKIN	CD33 on Immature Myeloid-Derived Suppressor Cells || id:ebi-a-GCST90001955	Inverse variance weighted	5	9.29213e-05	0.000171141	0.587162	-0.000242514	0.000428357	1.00009	0.999758	1.00043
ebi-a-GCST90001867	ukb-d-C3_MELANOMA_SKIN	Malignant melanoma of skin || id:ukb-d-C3_MELANOMA_SKIN	CD3 on CD4+ T cell || id:ebi-a-GCST90001867	Inverse variance weighted	3	0.000238596	0.000447598	0.593994	-0.000638697	0.00111589	1.00024	0.999362	1.00112
ebi-a-GCST90001831	ukb-d-C3_MELANOMA_SKIN	Malignant melanoma of skin || id:ukb-d-C3_MELANOMA_SKIN	CD62L on CD62L+ myeloid Dendritic Cell || id:ebi-a-GCST90001831	Inverse variance weighted	2	0.000373251	0.000710506	0.599353	-0.00101934	0.00176584	1.00037	0.998981	1.00177
ebi-a-GCST90001596	ukb-d-C3_MELANOMA_SKIN	Malignant melanoma of skin || id:ukb-d-C3_MELANOMA_SKIN	CD8dim T cell Absolute Count || id:ebi-a-GCST90001596	Inverse variance weighted	3	0.000582724	0.00111042	0.599738	-0.0015937	0.00275915	1.00058	0.998408	1.00276
ebi-a-GCST90002003	ukb-d-C3_MELANOMA_SKIN	Malignant melanoma of skin || id:ukb-d-C3_MELANOMA_SKIN	CCR2 on CD14- CD16- || id:ebi-a-GCST90002003	Inverse variance weighted	3	0.000778749	0.00148949	0.601093	-0.00214065	0.00369815	1.00078	0.997862	1.0037
ebi-a-GCST90001995	ukb-d-C3_MELANOMA_SKIN	Malignant melanoma of skin || id:ukb-d-C3_MELANOMA_SKIN	CX3CR1 on monocyte || id:ebi-a-GCST90001995	Inverse variance weighted	3	-0.000349505	0.000668735	0.601228	-0.00166023	0.000961216	0.999651	0.998341	1.00096
ebi-a-GCST90002069	ukb-d-C3_MELANOMA_SKIN	Malignant melanoma of skin || id:ukb-d-C3_MELANOMA_SKIN	CD4 on CD39+ secreting CD4 regulatory T cell || id:ebi-a-GCST90002069	Inverse variance weighted	3	-0.000271897	0.000521072	0.601807	-0.0012932	0.000749403	0.999728	0.998708	1.00075
ebi-a-GCST90001888	ukb-d-C3_MELANOMA_SKIN	Malignant melanoma of skin || id:ukb-d-C3_MELANOMA_SKIN	CD28 on CD39+ secreting CD4 regulatory T cell || id:ebi-a-GCST90001888	Inverse variance weighted	3	-0.000291609	0.000564519	0.605462	-0.00139807	0.000814848	0.999708	0.998603	1.00082
ebi-a-GCST90002118	ukb-d-C3_MELANOMA_SKIN	Malignant melanoma of skin || id:ukb-d-C3_MELANOMA_SKIN	CD8 on CD28+ CD45RA- CD8+ T cell || id:ebi-a-GCST90002118	Inverse variance weighted	3	0.000243594	0.000475968	0.608801	-0.000689303	0.00117649	1.00024	0.999311	1.00118
ebi-a-GCST90001406	ukb-d-C3_MELANOMA_SKIN	Malignant melanoma of skin || id:ukb-d-C3_MELANOMA_SKIN	Memory B cell %B cell || id:ebi-a-GCST90001406	Inverse variance weighted	2	-0.00173854	0.00342082	0.611296	-0.00844335	0.00496626	0.998263	0.991592	1.00498
ebi-a-GCST90001997	ukb-d-C3_MELANOMA_SKIN	Malignant melanoma of skin || id:ukb-d-C3_MELANOMA_SKIN	CX3CR1 on CD14+ CD16- monocyte || id:ebi-a-GCST90001997	Inverse variance weighted	3	-0.00030958	0.000610051	0.611828	-0.00150528	0.000886119	0.99969	0.998496	1.00089
ebi-a-GCST90001954	ukb-d-C3_MELANOMA_SKIN	Malignant melanoma of skin || id:ukb-d-C3_MELANOMA_SKIN	CD33 on basophil || id:ebi-a-GCST90001954	Inverse variance weighted	6	8.33706e-05	0.00016501	0.613386	-0.000240049	0.00040679	1.00008	0.99976	1.00041
ebi-a-GCST90001622	ukb-d-C3_MELANOMA_SKIN	Malignant melanoma of skin || id:ukb-d-C3_MELANOMA_SKIN	Natural Killer T %T cell || id:ebi-a-GCST90001622	Inverse variance weighted	7	0.000422789	0.00083909	0.614355	-0.00122183	0.00206741	1.00042	0.998779	1.00207
ebi-a-GCST90001500	ukb-d-C3_MELANOMA_SKIN	Malignant melanoma of skin || id:ukb-d-C3_MELANOMA_SKIN	Activated & resting CD4 regulatory T cell %CD4+ T cell || id:ebi-a-GCST90001500	Inverse variance weighted	3	-0.000241852	0.000481168	0.615221	-0.00118494	0.000701237	0.999758	0.998816	1.0007
ebi-a-GCST90001417	ukb-d-C3_MELANOMA_SKIN	Malignant melanoma of skin || id:ukb-d-C3_MELANOMA_SKIN	CD24+ CD27+ B cell %B cell || id:ebi-a-GCST90001417	Inverse variance weighted	2	-0.000568423	0.00114622	0.619958	-0.00281502	0.00167817	0.999432	0.997189	1.00168
ebi-a-GCST90001610	ukb-d-C3_MELANOMA_SKIN	Malignant melanoma of skin || id:ukb-d-C3_MELANOMA_SKIN	CD4+ CD8dim T cell %lymphocyte || id:ebi-a-GCST90001610	Inverse variance weighted	3	0.000272763	0.000550546	0.620289	-0.000806307	0.00135183	1.00027	0.999194	1.00135
ebi-a-GCST90001629	ukb-d-C3_MELANOMA_SKIN	Malignant melanoma of skin || id:ukb-d-C3_MELANOMA_SKIN	HLA DR+ CD8+ T cell %lymphocyte || id:ebi-a-GCST90001629	Inverse variance weighted	3	-0.000301583	0.000610198	0.621138	-0.00149757	0.000894405	0.999698	0.998504	1.00089
ebi-a-GCST90002010	ukb-d-C3_MELANOMA_SKIN	Malignant melanoma of skin || id:ukb-d-C3_MELANOMA_SKIN	HLA DR on monocyte || id:ebi-a-GCST90002010	Inverse variance weighted	4	-0.000153395	0.000314948	0.626225	-0.000770693	0.000463903	0.999847	0.99923	1.00046
ebi-a-GCST90001728	ukb-d-C3_MELANOMA_SKIN	Malignant melanoma of skin || id:ukb-d-C3_MELANOMA_SKIN	CD19 on IgD+ CD38- unswitched memory B cell || id:ebi-a-GCST90001728	Inverse variance weighted	3	0.000329704	0.000680601	0.62808	-0.00100427	0.00166368	1.00033	0.998996	1.00167
ebi-a-GCST90001463	ukb-d-C3_MELANOMA_SKIN	Malignant melanoma of skin || id:ukb-d-C3_MELANOMA_SKIN	CD62L- Dendritic Cell %Dendritic Cell || id:ebi-a-GCST90001463	Inverse variance weighted	4	-0.000283305	0.000588914	0.630471	-0.00143758	0.000870966	0.999717	0.998563	1.00087
ebi-a-GCST90001584	ukb-d-C3_MELANOMA_SKIN	Malignant melanoma of skin || id:ukb-d-C3_MELANOMA_SKIN	CD14- CD16+ monocyte %monocyte || id:ebi-a-GCST90001584	Inverse variance weighted	2	0.000367445	0.00076395	0.630531	-0.0011299	0.00186479	1.00037	0.998871	1.00187
ebi-a-GCST90001687	ukb-d-C3_MELANOMA_SKIN	Malignant melanoma of skin || id:ukb-d-C3_MELANOMA_SKIN	CD28- CD8+ T cell Absolute Count || id:ebi-a-GCST90001687	Inverse variance weighted	3	-0.00040635	0.000845025	0.630607	-0.0020626	0.0012499	0.999594	0.99794	1.00125
ebi-a-GCST90001649	ukb-d-C3_MELANOMA_SKIN	Malignant melanoma of skin || id:ukb-d-C3_MELANOMA_SKIN	HLA DR+ Natural Killer %Natural Killer || id:ebi-a-GCST90001649	Inverse variance weighted	7	0.000202144	0.00042393	0.633481	-0.000628759	0.00103305	1.0002	0.999371	1.00103
ebi-a-GCST90001738	ukb-d-C3_MELANOMA_SKIN	Malignant melanoma of skin || id:ukb-d-C3_MELANOMA_SKIN	CD19 on unswitched memory B cell || id:ebi-a-GCST90001738	Inverse variance weighted	3	0.00043224	0.000911802	0.635464	-0.00135489	0.00221937	1.00043	0.998646	1.00222
ebi-a-GCST90002087	ukb-d-C3_MELANOMA_SKIN	Malignant melanoma of skin || id:ukb-d-C3_MELANOMA_SKIN	CD11c on myeloid Dendritic Cell || id:ebi-a-GCST90002087	Inverse variance weighted	5	-0.000331266	0.000700921	0.636488	-0.00170507	0.00104254	0.999669	0.998296	1.00104
ebi-a-GCST90001531	ukb-d-C3_MELANOMA_SKIN	Malignant melanoma of skin || id:ukb-d-C3_MELANOMA_SKIN	CD33dim HLA DR- Absolute Count || id:ebi-a-GCST90001531	Inverse variance weighted	3	9.48832e-05	0.000200883	0.63669	-0.000298847	0.000488613	1.00009	0.999701	1.00049
ebi-a-GCST90001801	ukb-d-C3_MELANOMA_SKIN	Malignant melanoma of skin || id:ukb-d-C3_MELANOMA_SKIN	CD27 on IgD+ CD38- unswitched memory B cell || id:ebi-a-GCST90001801	Inverse variance weighted	5	-0.000173224	0.00037053	0.64014	-0.000899461	0.000553014	0.999827	0.999101	1.00055
ebi-a-GCST90001828	ukb-d-C3_MELANOMA_SKIN	Malignant melanoma of skin || id:ukb-d-C3_MELANOMA_SKIN	IgD on transitional B cell || id:ebi-a-GCST90001828	Inverse variance weighted	4	-0.000281777	0.000603869	0.640772	-0.00146536	0.000901806	0.999718	0.998536	1.0009
ebi-a-GCST90001979	ukb-d-C3_MELANOMA_SKIN	Malignant melanoma of skin || id:ukb-d-C3_MELANOMA_SKIN	CD16 on CD14- CD16+ monocyte || id:ebi-a-GCST90001979	Inverse variance weighted	8	0.000130778	0.00028135	0.642057	-0.000420667	0.000682224	1.00013	0.999579	1.00068
ebi-a-GCST90001917	ukb-d-C3_MELANOMA_SKIN	Malignant melanoma of skin || id:ukb-d-C3_MELANOMA_SKIN	CD45 on CD8+ T cell || id:ebi-a-GCST90001917	Inverse variance weighted	2	-0.000120082	0.000259127	0.643071	-0.000627971	0.000387807	0.99988	0.999372	1.00039
ebi-a-GCST90001571	ukb-d-C3_MELANOMA_SKIN	Malignant melanoma of skin || id:ukb-d-C3_MELANOMA_SKIN	Effector Memory CD4-CD8- T cell %T cell || id:ebi-a-GCST90001571	Inverse variance weighted	3	0.000647095	0.00142165	0.648986	-0.00213935	0.00343354	1.00065	0.997863	1.00344
ebi-a-GCST90001480	ukb-d-C3_MELANOMA_SKIN	Malignant melanoma of skin || id:ukb-d-C3_MELANOMA_SKIN	Resting CD4 regulatory T cell Absolute Count || id:ebi-a-GCST90001480	Inverse variance weighted	4	-0.000197298	0.000437586	0.652078	-0.00105497	0.000660371	0.999803	0.998946	1.00066
ebi-a-GCST90001634	ukb-d-C3_MELANOMA_SKIN	Malignant melanoma of skin || id:ukb-d-C3_MELANOMA_SKIN	CD8dim Natural Killer T %T cell || id:ebi-a-GCST90001634	Inverse variance weighted	6	0.000325001	0.000724018	0.653515	-0.00109407	0.00174408	1.00033	0.998907	1.00175
ebi-a-GCST90001859	ukb-d-C3_MELANOMA_SKIN	Malignant melanoma of skin || id:ukb-d-C3_MELANOMA_SKIN	CD3 on CD8+ T cell || id:ebi-a-GCST90001859	Inverse variance weighted	2	0.000282596	0.000632252	0.654898	-0.000956617	0.00152181	1.00028	0.999044	1.00152
ebi-a-GCST90001555	ukb-d-C3_MELANOMA_SKIN	Malignant melanoma of skin || id:ukb-d-C3_MELANOMA_SKIN	Effector Memory CD8+ T cell %CD8+ T cell || id:ebi-a-GCST90001555	Inverse variance weighted	4	0.000152535	0.000342355	0.655926	-0.000518481	0.000823551	1.00015	0.999482	1.00082
ebi-a-GCST90001868	ukb-d-C3_MELANOMA_SKIN	Malignant melanoma of skin || id:ukb-d-C3_MELANOMA_SKIN	CD3 on CD4 regulatory T cell || id:ebi-a-GCST90001868	Inverse variance weighted	3	-0.000122583	0.000275653	0.656538	-0.000662863	0.000417698	0.999877	0.999337	1.00042
ebi-a-GCST90001855	ukb-d-C3_MELANOMA_SKIN	Malignant melanoma of skin || id:ukb-d-C3_MELANOMA_SKIN	CD3 on secreting CD4 regulatory T cell || id:ebi-a-GCST90001855	Inverse variance weighted	3	-0.000123674	0.000278606	0.657114	-0.000669742	0.000422394	0.999876	0.99933	1.00042
ebi-a-GCST90001618	ukb-d-C3_MELANOMA_SKIN	Malignant melanoma of skin || id:ukb-d-C3_MELANOMA_SKIN	HLA DR+ T cell Absolute Count || id:ebi-a-GCST90001618	Inverse variance weighted	4	-0.000206191	0.000466167	0.658263	-0.00111988	0.000707496	0.999794	0.998881	1.00071
ebi-a-GCST90001573	ukb-d-C3_MELANOMA_SKIN	Malignant melanoma of skin || id:ukb-d-C3_MELANOMA_SKIN	Terminally Differentiated CD4-CD8- T cell %CD4-CD8- T cell || id:ebi-a-GCST90001573	Inverse variance weighted	3	-0.000173333	0.000400583	0.665231	-0.000958475	0.000611809	0.999827	0.999042	1.00061
ebi-a-GCST90001505	ukb-d-C3_MELANOMA_SKIN	Malignant melanoma of skin || id:ukb-d-C3_MELANOMA_SKIN	CD25++ CD4+ T cell %CD4+ T cell || id:ebi-a-GCST90001505	Inverse variance weighted	2	0.000512735	0.00119661	0.668296	-0.00183263	0.0028581	1.00051	0.998169	1.00286
ebi-a-GCST90001730	ukb-d-C3_MELANOMA_SKIN	Malignant melanoma of skin || id:ukb-d-C3_MELANOMA_SKIN	CD19 on IgD+ CD38dim B cell || id:ebi-a-GCST90001730	Inverse variance weighted	3	0.000381701	0.000898935	0.671118	-0.00138021	0.00214361	1.00038	0.998621	1.00215
ebi-a-GCST90001647	ukb-d-C3_MELANOMA_SKIN	Malignant melanoma of skin || id:ukb-d-C3_MELANOMA_SKIN	Natural Killer %lymphocyte || id:ebi-a-GCST90001647	Inverse variance weighted	3	0.000399841	0.0009655	0.67878	-0.00149254	0.00229222	1.0004	0.998509	1.00229
ebi-a-GCST90001742	ukb-d-C3_MELANOMA_SKIN	Malignant melanoma of skin || id:ukb-d-C3_MELANOMA_SKIN	CD19 on transitional B cell || id:ebi-a-GCST90001742	Inverse variance weighted	3	0.000358764	0.000866441	0.678826	-0.00133946	0.00205699	1.00036	0.998661	1.00206
ebi-a-GCST90002017	ukb-d-C3_MELANOMA_SKIN	Malignant melanoma of skin || id:ukb-d-C3_MELANOMA_SKIN	CCR2 on monocyte || id:ebi-a-GCST90002017	Inverse variance weighted	2	0.000432592	0.00104556	0.679064	-0.00161671	0.0024819	1.00043	0.998385	1.00248
ebi-a-GCST90001737	ukb-d-C3_MELANOMA_SKIN	Malignant melanoma of skin || id:ukb-d-C3_MELANOMA_SKIN	CD19 on naive-mature B cell || id:ebi-a-GCST90001737	Inverse variance weighted	2	-0.000540873	0.00130867	0.679388	-0.00310587	0.00202413	0.999459	0.996899	1.00203
ebi-a-GCST90001468	ukb-d-C3_MELANOMA_SKIN	Malignant melanoma of skin || id:ukb-d-C3_MELANOMA_SKIN	CD62L- myeloid Dendritic Cell Absolute Count || id:ebi-a-GCST90001468	Inverse variance weighted	6	-0.0001783	0.000432183	0.679931	-0.00102538	0.000668778	0.999822	0.998975	1.00067
ebi-a-GCST90001572	ukb-d-C3_MELANOMA_SKIN	Malignant melanoma of skin || id:ukb-d-C3_MELANOMA_SKIN	Terminally Differentiated CD4-CD8- T cell Absolute Count || id:ebi-a-GCST90001572	Inverse variance weighted	2	0.000736329	0.00178966	0.680753	-0.0027714	0.00424406	1.00074	0.997232	1.00425
ebi-a-GCST90002067	ukb-d-C3_MELANOMA_SKIN	Malignant melanoma of skin || id:ukb-d-C3_MELANOMA_SKIN	CD4 on CD39+ activated CD4 regulatory T cell || id:ebi-a-GCST90002067	Inverse variance weighted	4	0.000222164	0.000541823	0.681784	-0.00083981	0.00128414	1.00022	0.999161	1.00128
ebi-a-GCST90002001	ukb-d-C3_MELANOMA_SKIN	Malignant melanoma of skin || id:ukb-d-C3_MELANOMA_SKIN	CD64 on CD14- CD16- || id:ebi-a-GCST90002001	Inverse variance weighted	2	-0.000677652	0.00165421	0.68206	-0.00391989	0.00256459	0.999323	0.996088	1.00257
ebi-a-GCST90001929	ukb-d-C3_MELANOMA_SKIN	Malignant melanoma of skin || id:ukb-d-C3_MELANOMA_SKIN	CD127 on CD28+ CD45RA+ CD8+ T cell || id:ebi-a-GCST90001929	Inverse variance weighted	2	0.000433449	0.00106367	0.683639	-0.00165135	0.00251824	1.00043	0.99835	1.00252
ebi-a-GCST90001729	ukb-d-C3_MELANOMA_SKIN	Malignant melanoma of skin || id:ukb-d-C3_MELANOMA_SKIN	CD19 on IgD+ CD38+ B cell || id:ebi-a-GCST90001729	Inverse variance weighted	3	0.000302472	0.000750064	0.686756	-0.00116765	0.0017726	1.0003	0.998833	1.00177
ebi-a-GCST90001846	ukb-d-C3_MELANOMA_SKIN	Malignant melanoma of skin || id:ukb-d-C3_MELANOMA_SKIN	CD3 on Central Memory CD8+ T cell || id:ebi-a-GCST90001846	Inverse variance weighted	3	0.000178079	0.000445522	0.689371	-0.000695143	0.0010513	1.00018	0.999305	1.00105
ebi-a-GCST90001483	ukb-d-C3_MELANOMA_SKIN	Malignant melanoma of skin || id:ukb-d-C3_MELANOMA_SKIN	CD39+ resting CD4 regulatory T cell Absolute Count || id:ebi-a-GCST90001483	Inverse variance weighted	11	-6.78668e-05	0.000170058	0.689834	-0.000401181	0.000265447	0.999932	0.999599	1.00027
ebi-a-GCST90001464	ukb-d-C3_MELANOMA_SKIN	Malignant melanoma of skin || id:ukb-d-C3_MELANOMA_SKIN	CD86+ myeloid Dendritic Cell Absolute Count || id:ebi-a-GCST90001464	Inverse variance weighted	5	-0.000196481	0.00049615	0.692096	-0.00116894	0.000775972	0.999804	0.998832	1.00078
ebi-a-GCST90002040	ukb-d-C3_MELANOMA_SKIN	Malignant melanoma of skin || id:ukb-d-C3_MELANOMA_SKIN	CD80 on granulocyte || id:ebi-a-GCST90002040	Inverse variance weighted	3	0.000247999	0.000629276	0.693506	-0.000985383	0.00148138	1.00025	0.999015	1.00148
ebi-a-GCST90002025	ukb-d-C3_MELANOMA_SKIN	Malignant melanoma of skin || id:ukb-d-C3_MELANOMA_SKIN	CD4 on Effector Memory CD4+ T cell || id:ebi-a-GCST90002025	Inverse variance weighted	3	0.000181262	0.000465193	0.696796	-0.000730515	0.00109304	1.00018	0.99927	1.00109
ebi-a-GCST90001561	ukb-d-C3_MELANOMA_SKIN	Malignant melanoma of skin || id:ukb-d-C3_MELANOMA_SKIN	CD45RA+ CD8+ T cell %CD8+ T cell || id:ebi-a-GCST90001561	Inverse variance weighted	5	-7.18426e-05	0.000184811	0.697471	-0.000434071	0.000290386	0.999928	0.999566	1.00029
ebi-a-GCST90001824	ukb-d-C3_MELANOMA_SKIN	Malignant melanoma of skin || id:ukb-d-C3_MELANOMA_SKIN	IgD on IgD+ CD38+ B cell || id:ebi-a-GCST90001824	Inverse variance weighted	4	0.000274458	0.000706031	0.697473	-0.00110936	0.00165828	1.00027	0.998891	1.00166
ebi-a-GCST90001948	ukb-d-C3_MELANOMA_SKIN	Malignant melanoma of skin || id:ukb-d-C3_MELANOMA_SKIN	CD33 on CD33dim HLA DR+ CD11b+ || id:ebi-a-GCST90001948	Inverse variance weighted	6	8.02083e-05	0.000208418	0.700353	-0.00032829	0.000488707	1.00008	0.999672	1.00049
ebi-a-GCST90001484	ukb-d-C3_MELANOMA_SKIN	Malignant melanoma of skin || id:ukb-d-C3_MELANOMA_SKIN	CD39+ resting CD4 regulatory T cell %resting CD4 regulatory T cell || id:ebi-a-GCST90001484	Inverse variance weighted	8	-6.87272e-05	0.000179653	0.70205	-0.000420848	0.000283393	0.999931	0.999579	1.00028
ebi-a-GCST90002031	ukb-d-C3_MELANOMA_SKIN	Malignant melanoma of skin || id:ukb-d-C3_MELANOMA_SKIN	CD39 on CD39+ secreting CD4 regulatory T cell || id:ebi-a-GCST90002031	Inverse variance weighted	6	-6.50408e-05	0.000170156	0.702282	-0.000398547	0.000268466	0.999935	0.999602	1.00027
ebi-a-GCST90002030	ukb-d-C3_MELANOMA_SKIN	Malignant melanoma of skin || id:ukb-d-C3_MELANOMA_SKIN	CD39 on CD39+ activated CD4 regulatory T cell || id:ebi-a-GCST90002030	Inverse variance weighted	6	-5.52613e-05	0.000146878	0.706739	-0.000343142	0.000232619	0.999945	0.999657	1.00023
ebi-a-GCST90001865	ukb-d-C3_MELANOMA_SKIN	Malignant melanoma of skin || id:ukb-d-C3_MELANOMA_SKIN	CD3 on CD28- CD8+ T cell || id:ebi-a-GCST90001865	Inverse variance weighted	2	0.000252764	0.000675197	0.70814	-0.00107062	0.00157615	1.00025	0.99893	1.00158
ebi-a-GCST90001604	ukb-d-C3_MELANOMA_SKIN	Malignant melanoma of skin || id:ukb-d-C3_MELANOMA_SKIN	T cell %lymphocyte || id:ebi-a-GCST90001604	Inverse variance weighted	2	-0.000558674	0.00149953	0.709472	-0.00349775	0.00238041	0.999441	0.996508	1.00238
ebi-a-GCST90001623	ukb-d-C3_MELANOMA_SKIN	Malignant melanoma of skin || id:ukb-d-C3_MELANOMA_SKIN	Natural Killer T %lymphocyte || id:ebi-a-GCST90001623	Inverse variance weighted	8	0.000301387	0.000810628	0.710046	-0.00128744	0.00189022	1.0003	0.998713	1.00189
ebi-a-GCST90001497	ukb-d-C3_MELANOMA_SKIN	Malignant melanoma of skin || id:ukb-d-C3_MELANOMA_SKIN	CD39+ secreting CD4 regulatory T cell %CD4 regulatory T cell || id:ebi-a-GCST90001497	Inverse variance weighted	8	-5.98891e-05	0.000162823	0.713009	-0.000379022	0.000259243	0.99994	0.999621	1.00026
ebi-a-GCST90001840	ukb-d-C3_MELANOMA_SKIN	Malignant melanoma of skin || id:ukb-d-C3_MELANOMA_SKIN	CD3 on Terminally Differentiated CD8+ T cell || id:ebi-a-GCST90001840	Inverse variance weighted	2	0.000264749	0.000743178	0.721662	-0.00119188	0.00172138	1.00026	0.998809	1.00172
ebi-a-GCST90001679	ukb-d-C3_MELANOMA_SKIN	Malignant melanoma of skin || id:ukb-d-C3_MELANOMA_SKIN	CD25++ CD8+ T cell %T cell || id:ebi-a-GCST90001679	Inverse variance weighted	2	0.000274594	0.000785172	0.726545	-0.00126434	0.00181353	1.00027	0.998736	1.00182
ebi-a-GCST90001832	ukb-d-C3_MELANOMA_SKIN	Malignant melanoma of skin || id:ukb-d-C3_MELANOMA_SKIN	CD62L on CD62L+ plasmacytoid Dendritic Cell || id:ebi-a-GCST90001832	Inverse variance weighted	3	0.000178808	0.000513927	0.727896	-0.000828489	0.00118611	1.00018	0.999172	1.00119
ebi-a-GCST90001851	ukb-d-C3_MELANOMA_SKIN	Malignant melanoma of skin || id:ukb-d-C3_MELANOMA_SKIN	CD3 on T cell || id:ebi-a-GCST90001851	Inverse variance weighted	3	0.00013571	0.000390274	0.728043	-0.000629228	0.000900647	1.00014	0.999371	1.0009
ebi-a-GCST90001864	ukb-d-C3_MELANOMA_SKIN	Malignant melanoma of skin || id:ukb-d-C3_MELANOMA_SKIN	CD3 on CD28+ CD45RA+ CD8+ T cell || id:ebi-a-GCST90001864	Inverse variance weighted	4	9.54206e-05	0.000275919	0.729472	-0.000445381	0.000636222	1.0001	0.999555	1.00064
ebi-a-GCST90002066	ukb-d-C3_MELANOMA_SKIN	Malignant melanoma of skin || id:ukb-d-C3_MELANOMA_SKIN	CD4 on activated CD4 regulatory T cell || id:ebi-a-GCST90002066	Inverse variance weighted	4	-0.000184654	0.000545596	0.735028	-0.00125402	0.000884714	0.999815	0.998747	1.00089
ebi-a-GCST90001926	ukb-d-C3_MELANOMA_SKIN	Malignant melanoma of skin || id:ukb-d-C3_MELANOMA_SKIN	CD127 on granulocyte || id:ebi-a-GCST90001926	Inverse variance weighted	6	0.000144244	0.000427969	0.736084	-0.000694574	0.000983062	1.00014	0.999306	1.00098
ebi-a-GCST90002056	ukb-d-C3_MELANOMA_SKIN	Malignant melanoma of skin || id:ukb-d-C3_MELANOMA_SKIN	CD8 on Effector Memory CD8+ T cell || id:ebi-a-GCST90002056	Inverse variance weighted	4	-0.00013543	0.00040314	0.736918	-0.000925584	0.000654725	0.999865	0.999075	1.00065
ebi-a-GCST90001633	ukb-d-C3_MELANOMA_SKIN	Malignant melanoma of skin || id:ukb-d-C3_MELANOMA_SKIN	CD8dim Natural Killer T Absolute Count || id:ebi-a-GCST90001633	Inverse variance weighted	6	-0.000278295	0.00083735	0.739623	-0.0019195	0.00136291	0.999722	0.998082	1.00136
ebi-a-GCST90002057	ukb-d-C3_MELANOMA_SKIN	Malignant melanoma of skin || id:ukb-d-C3_MELANOMA_SKIN	CD8 on Terminally Differentiated CD8+ T cell || id:ebi-a-GCST90002057	Inverse variance weighted	2	0.000315364	0.000956089	0.741515	-0.00155857	0.0021893	1.00032	0.998443	1.00219
ebi-a-GCST90002061	ukb-d-C3_MELANOMA_SKIN	Malignant melanoma of skin || id:ukb-d-C3_MELANOMA_SKIN	CD4 on CD39+ CD4+ T cell || id:ebi-a-GCST90002061	Inverse variance weighted	9	9.65481e-05	0.000293712	0.742369	-0.000479127	0.000672223	1.0001	0.999521	1.00067
ebi-a-GCST90001860	ukb-d-C3_MELANOMA_SKIN	Malignant melanoma of skin || id:ukb-d-C3_MELANOMA_SKIN	CD3 on CD39+ CD4+ T cell || id:ebi-a-GCST90001860	Inverse variance weighted	4	-9.13921e-05	0.000279331	0.743531	-0.000638882	0.000456098	0.999909	0.999361	1.00046
ebi-a-GCST90001839	ukb-d-C3_MELANOMA_SKIN	Malignant melanoma of skin || id:ukb-d-C3_MELANOMA_SKIN	CD3 on Effector Memory CD8+ T cell || id:ebi-a-GCST90001839	Inverse variance weighted	3	0.00015343	0.000470282	0.744234	-0.000768323	0.00107518	1.00015	0.999232	1.00108
ebi-a-GCST90001854	ukb-d-C3_MELANOMA_SKIN	Malignant melanoma of skin || id:ukb-d-C3_MELANOMA_SKIN	CD3 on CD39+ activated CD4 regulatory T cell || id:ebi-a-GCST90001854	Inverse variance weighted	5	-9.10387e-05	0.0002796	0.744725	-0.000639055	0.000456978	0.999909	0.999361	1.00046
ebi-a-GCST90001462	ukb-d-C3_MELANOMA_SKIN	Malignant melanoma of skin || id:ukb-d-C3_MELANOMA_SKIN	CD62L- Dendritic Cell Absolute Count || id:ebi-a-GCST90001462	Inverse variance weighted	5	-0.000169675	0.000525059	0.746579	-0.00119879	0.00085944	0.99983	0.998802	1.00086
ebi-a-GCST90002005	ukb-d-C3_MELANOMA_SKIN	Malignant melanoma of skin || id:ukb-d-C3_MELANOMA_SKIN	CD16 on CD14+ CD16+ monocyte || id:ebi-a-GCST90002005	Inverse variance weighted	4	0.000178939	0.000560707	0.749627	-0.000920047	0.00127793	1.00018	0.99908	1.00128
ebi-a-GCST90002120	ukb-d-C3_MELANOMA_SKIN	Malignant melanoma of skin || id:ukb-d-C3_MELANOMA_SKIN	CD8 on CD28- CD8+ T cell || id:ebi-a-GCST90002120	Inverse variance weighted	3	-0.000218801	0.000690404	0.751306	-0.00157199	0.00113439	0.999781	0.998429	1.00114
ebi-a-GCST90001910	ukb-d-C3_MELANOMA_SKIN	Malignant melanoma of skin || id:ukb-d-C3_MELANOMA_SKIN	CD45 on B cell || id:ebi-a-GCST90001910	Inverse variance weighted	2	0.00034719	0.00111984	0.756535	-0.0018477	0.00254208	1.00035	0.998154	1.00255
ebi-a-GCST90001952	ukb-d-C3_MELANOMA_SKIN	Malignant melanoma of skin || id:ukb-d-C3_MELANOMA_SKIN	CD33 on Monocytic Myeloid-Derived Suppressor Cells || id:ebi-a-GCST90001952	Inverse variance weighted	4	9.41985e-05	0.000305041	0.757469	-0.000503682	0.00069208	1.00009	0.999496	1.00069
ebi-a-GCST90001465	ukb-d-C3_MELANOMA_SKIN	Malignant melanoma of skin || id:ukb-d-C3_MELANOMA_SKIN	CD86+ myeloid Dendritic Cell %Dendritic Cell || id:ebi-a-GCST90001465	Inverse variance weighted	4	-0.000181446	0.000592602	0.759464	-0.00134295	0.000980054	0.999819	0.998658	1.00098
ebi-a-GCST90001621	ukb-d-C3_MELANOMA_SKIN	Malignant melanoma of skin || id:ukb-d-C3_MELANOMA_SKIN	Natural Killer T Absolute Count || id:ebi-a-GCST90001621	Inverse variance weighted	6	0.000211273	0.000708006	0.765393	-0.00117642	0.00159897	1.00021	0.998824	1.0016
ebi-a-GCST90001458	ukb-d-C3_MELANOMA_SKIN	Malignant melanoma of skin || id:ukb-d-C3_MELANOMA_SKIN	Myeloid Dendritic Cell Absolute Count || id:ebi-a-GCST90001458	Inverse variance weighted	4	-0.000199797	0.000675271	0.767325	-0.00152333	0.00112373	0.9998	0.998478	1.00112
ebi-a-GCST90002024	ukb-d-C3_MELANOMA_SKIN	Malignant melanoma of skin || id:ukb-d-C3_MELANOMA_SKIN	CD4 on naive CD4+ T cell || id:ebi-a-GCST90002024	Inverse variance weighted	6	0.000140523	0.000477154	0.768374	-0.000794699	0.00107574	1.00014	0.999206	1.00108
ebi-a-GCST90001643	ukb-d-C3_MELANOMA_SKIN	Malignant melanoma of skin || id:ukb-d-C3_MELANOMA_SKIN	B cell %CD3- lymphocyte || id:ebi-a-GCST90001643	Inverse variance weighted	3	-0.000123632	0.000422194	0.76965	-0.000951133	0.000703868	0.999876	0.999049	1.0007
ebi-a-GCST90001581	ukb-d-C3_MELANOMA_SKIN	Malignant melanoma of skin || id:ukb-d-C3_MELANOMA_SKIN	CD14- CD16- Absolute Count || id:ebi-a-GCST90001581	Inverse variance weighted	4	-0.000203524	0.000707628	0.773642	-0.00159047	0.00118343	0.999796	0.998411	1.00118
ebi-a-GCST90002011	ukb-d-C3_MELANOMA_SKIN	Malignant melanoma of skin || id:ukb-d-C3_MELANOMA_SKIN	CD64 on CD14+ CD16+ monocyte || id:ebi-a-GCST90002011	Inverse variance weighted	2	0.000462948	0.00161486	0.774357	-0.00270217	0.00362807	1.00046	0.997301	1.00363
ebi-a-GCST90001588	ukb-d-C3_MELANOMA_SKIN	Malignant melanoma of skin || id:ukb-d-C3_MELANOMA_SKIN	T/B cell || id:ebi-a-GCST90001588	Inverse variance weighted	3	0.00025236	0.00088313	0.775065	-0.00147857	0.00198329	1.00025	0.998523	1.00199
ebi-a-GCST90001956	ukb-d-C3_MELANOMA_SKIN	Malignant melanoma of skin || id:ukb-d-C3_MELANOMA_SKIN	CD33 on CD33+ HLA DR+ || id:ebi-a-GCST90001956	Inverse variance weighted	4	8.12037e-05	0.000289093	0.778794	-0.000485419	0.000647826	1.00008	0.999515	1.00065
ebi-a-GCST90001947	ukb-d-C3_MELANOMA_SKIN	Malignant melanoma of skin || id:ukb-d-C3_MELANOMA_SKIN	CD33 on CD33+ HLA DR+ CD14dim || id:ebi-a-GCST90001947	Inverse variance weighted	4	8.13988e-05	0.000291023	0.779709	-0.000489007	0.000651804	1.00008	0.999511	1.00065
ebi-a-GCST90001765	ukb-d-C3_MELANOMA_SKIN	Malignant melanoma of skin || id:ukb-d-C3_MELANOMA_SKIN	CD24 on IgD+ CD24+ B cell || id:ebi-a-GCST90001765	Inverse variance weighted	2	-0.000130828	0.000478781	0.784659	-0.00106924	0.000807583	0.999869	0.998931	1.00081
ebi-a-GCST90001957	ukb-d-C3_MELANOMA_SKIN	Malignant melanoma of skin || id:ukb-d-C3_MELANOMA_SKIN	CD33 on CD33+ HLA DR+ CD14- || id:ebi-a-GCST90001957	Inverse variance weighted	4	7.85385e-05	0.000287966	0.785056	-0.000485874	0.000642951	1.00008	0.999514	1.00064
ebi-a-GCST90001896	ukb-d-C3_MELANOMA_SKIN	Malignant melanoma of skin || id:ukb-d-C3_MELANOMA_SKIN	CD28 on CD28+ CD45RA+ CD8+ T cell || id:ebi-a-GCST90001896	Inverse variance weighted	3	-0.000113764	0.000417237	0.785114	-0.000931549	0.000704021	0.999886	0.999069	1.0007
ebi-a-GCST90001961	ukb-d-C3_MELANOMA_SKIN	Malignant melanoma of skin || id:ukb-d-C3_MELANOMA_SKIN	CD25 on CD39+ CD4+ T cell || id:ebi-a-GCST90001961	Inverse variance weighted	6	7.25723e-05	0.000272986	0.790358	-0.00046248	0.000607625	1.00007	0.999538	1.00061
ebi-a-GCST90002121	ukb-d-C3_MELANOMA_SKIN	Malignant melanoma of skin || id:ukb-d-C3_MELANOMA_SKIN	CD8 on CD39+ CD8+ T cell || id:ebi-a-GCST90002121	Inverse variance weighted	5	-0.000141894	0.00053864	0.792219	-0.00119763	0.00091384	0.999858	0.998803	1.00091
ebi-a-GCST90001772	ukb-d-C3_MELANOMA_SKIN	Malignant melanoma of skin || id:ukb-d-C3_MELANOMA_SKIN	CD24 on unswitched memory B cell || id:ebi-a-GCST90001772	Inverse variance weighted	2	-0.000135461	0.00051913	0.79414	-0.00115296	0.000882034	0.999865	0.998848	1.00088
ebi-a-GCST90001786	ukb-d-C3_MELANOMA_SKIN	Malignant melanoma of skin || id:ukb-d-C3_MELANOMA_SKIN	CD25 on IgD- CD27- B cell || id:ebi-a-GCST90001786	Inverse variance weighted	2	-0.000675363	0.00260527	0.795458	-0.00578169	0.00443097	0.999325	0.994235	1.00444
ebi-a-GCST90001841	ukb-d-C3_MELANOMA_SKIN	Malignant melanoma of skin || id:ukb-d-C3_MELANOMA_SKIN	CD3 on Central Memory CD4+ T cell || id:ebi-a-GCST90001841	Inverse variance weighted	4	0.000117877	0.00045717	0.79653	-0.000778176	0.00101393	1.00012	0.999222	1.00101
ebi-a-GCST90001964	ukb-d-C3_MELANOMA_SKIN	Malignant melanoma of skin || id:ukb-d-C3_MELANOMA_SKIN	FSC-A on plasmacytoid Dendritic Cell || id:ebi-a-GCST90001964	Inverse variance weighted	4	-0.000318858	0.00125301	0.79913	-0.00277475	0.00213704	0.999681	0.997229	1.00214
ebi-a-GCST90001767	ukb-d-C3_MELANOMA_SKIN	Malignant melanoma of skin || id:ukb-d-C3_MELANOMA_SKIN	CD24 on IgD+ CD38- unswitched memory B cell || id:ebi-a-GCST90001767	Inverse variance weighted	2	-0.00010327	0.000419535	0.805564	-0.000925558	0.000719018	0.999897	0.999075	1.00072
ebi-a-GCST90001932	ukb-d-C3_MELANOMA_SKIN	Malignant melanoma of skin || id:ukb-d-C3_MELANOMA_SKIN	CD127 on CD45RA+ CD4+ T cell || id:ebi-a-GCST90001932	Inverse variance weighted	4	-0.00012936	0.000527234	0.80618	-0.00116274	0.000904017	0.999871	0.998838	1.0009
ebi-a-GCST90002023	ukb-d-C3_MELANOMA_SKIN	Malignant melanoma of skin || id:ukb-d-C3_MELANOMA_SKIN	CD4 on Central Memory CD4+ T cell || id:ebi-a-GCST90002023	Inverse variance weighted	3	-0.000134613	0.000549792	0.806578	-0.00121221	0.000942981	0.999865	0.998789	1.00094
ebi-a-GCST90001969	ukb-d-C3_MELANOMA_SKIN	Malignant melanoma of skin || id:ukb-d-C3_MELANOMA_SKIN	FSC-A on Natural Killer || id:ebi-a-GCST90001969	Inverse variance weighted	3	0.00031749	0.00130194	0.80734	-0.00223432	0.0028693	1.00032	0.997768	1.00287
ebi-a-GCST90001856	ukb-d-C3_MELANOMA_SKIN	Malignant melanoma of skin || id:ukb-d-C3_MELANOMA_SKIN	CD3 on CD39+ secreting CD4 regulatory T cell || id:ebi-a-GCST90001856	Inverse variance weighted	3	-8.09574e-05	0.000340213	0.811912	-0.000747775	0.00058586	0.999919	0.999253	1.00059
ebi-a-GCST90001861	ukb-d-C3_MELANOMA_SKIN	Malignant melanoma of skin || id:ukb-d-C3_MELANOMA_SKIN	CD3 on CD28+ CD4+ T cell || id:ebi-a-GCST90001861	Inverse variance weighted	2	8.74484e-05	0.000370515	0.813418	-0.000638761	0.000813658	1.00009	0.999361	1.00081
ebi-a-GCST90001870	ukb-d-C3_MELANOMA_SKIN	Malignant melanoma of skin || id:ukb-d-C3_MELANOMA_SKIN	CD34 on Hematopoietic Stem Cell || id:ebi-a-GCST90001870	Inverse variance weighted	4	-0.000151302	0.000675539	0.822779	-0.00147536	0.00117275	0.999849	0.998526	1.00117
ebi-a-GCST90001951	ukb-d-C3_MELANOMA_SKIN	Malignant melanoma of skin || id:ukb-d-C3_MELANOMA_SKIN	CD33 on CD66b++ myeloid cell || id:ebi-a-GCST90001951	Inverse variance weighted	4	9.18819e-05	0.000412258	0.823633	-0.000716143	0.000899907	1.00009	0.999284	1.0009
ebi-a-GCST90001963	ukb-d-C3_MELANOMA_SKIN	Malignant melanoma of skin || id:ukb-d-C3_MELANOMA_SKIN	FSC-A on myeloid Dendritic Cell || id:ebi-a-GCST90001963	Inverse variance weighted	3	0.000158248	0.000710748	0.823808	-0.00123482	0.00155132	1.00016	0.998766	1.00155
ebi-a-GCST90001849	ukb-d-C3_MELANOMA_SKIN	Malignant melanoma of skin || id:ukb-d-C3_MELANOMA_SKIN	CD3 on HLA DR+ CD4+ T cell || id:ebi-a-GCST90001849	Inverse variance weighted	2	9.79427e-05	0.00044073	0.824136	-0.000765888	0.000961773	1.0001	0.999234	1.00096
ebi-a-GCST90002063	ukb-d-C3_MELANOMA_SKIN	Malignant melanoma of skin || id:ukb-d-C3_MELANOMA_SKIN	CD4 on CD4 regulatory T cell || id:ebi-a-GCST90002063	Inverse variance weighted	2	-0.000168178	0.000774803	0.828162	-0.00168679	0.00135044	0.999832	0.998315	1.00135
ebi-a-GCST90001658	ukb-d-C3_MELANOMA_SKIN	Malignant melanoma of skin || id:ukb-d-C3_MELANOMA_SKIN	CD39+ CD4+ T cell %T cell || id:ebi-a-GCST90001658	Inverse variance weighted	7	-3.53071e-05	0.000166184	0.83175	-0.000361028	0.000290414	0.999965	0.999639	1.00029
ebi-a-GCST90001920	ukb-d-C3_MELANOMA_SKIN	Malignant melanoma of skin || id:ukb-d-C3_MELANOMA_SKIN	CD45 on HLA DR+ CD4+ T cell || id:ebi-a-GCST90001920	Inverse variance weighted	2	0.000200671	0.000947506	0.832272	-0.00165644	0.00205778	1.0002	0.998345	1.00206
ebi-a-GCST90001659	ukb-d-C3_MELANOMA_SKIN	Malignant melanoma of skin || id:ukb-d-C3_MELANOMA_SKIN	CD39+ CD4+ T cell %CD4+ T cell || id:ebi-a-GCST90001659	Inverse variance weighted	7	-3.35611e-05	0.000163978	0.837831	-0.000354958	0.000287835	0.999966	0.999645	1.00029
ebi-a-GCST90001660	ukb-d-C3_MELANOMA_SKIN	Malignant melanoma of skin || id:ukb-d-C3_MELANOMA_SKIN	CD39+ CD4+ T cell Absolute Count || id:ebi-a-GCST90001660	Inverse variance weighted	7	-3.2509e-05	0.000162904	0.841826	-0.000351801	0.000286783	0.999967	0.999648	1.00029
ebi-a-GCST90002070	ukb-d-C3_MELANOMA_SKIN	Malignant melanoma of skin || id:ukb-d-C3_MELANOMA_SKIN	CD4 on activated & secreting CD4 regulatory T cell || id:ebi-a-GCST90002070	Inverse variance weighted	3	-0.000131783	0.000670988	0.844296	-0.00144692	0.00118335	0.999868	0.998554	1.00118
ebi-a-GCST90001907	ukb-d-C3_MELANOMA_SKIN	Malignant melanoma of skin || id:ukb-d-C3_MELANOMA_SKIN	CCR7 on naive CD4+ T cell || id:ebi-a-GCST90001907	Inverse variance weighted	4	-8.69118e-05	0.000452369	0.847643	-0.000973554	0.000799731	0.999913	0.999027	1.0008
ebi-a-GCST90001766	ukb-d-C3_MELANOMA_SKIN	Malignant melanoma of skin || id:ukb-d-C3_MELANOMA_SKIN	CD24 on IgD+ CD38- B cell || id:ebi-a-GCST90001766	Inverse variance weighted	2	-0.000140987	0.000756991	0.852251	-0.00162469	0.00134272	0.999859	0.998377	1.00134
ebi-a-GCST90001491	ukb-d-C3_MELANOMA_SKIN	Malignant melanoma of skin || id:ukb-d-C3_MELANOMA_SKIN	CD39+ activated CD4 regulatory T cell %CD4 regulatory T cell || id:ebi-a-GCST90001491	Inverse variance weighted	7	-3.331e-05	0.000182171	0.854915	-0.000390365	0.000323745	0.999967	0.99961	1.00032
ebi-a-GCST90001461	ukb-d-C3_MELANOMA_SKIN	Malignant melanoma of skin || id:ukb-d-C3_MELANOMA_SKIN	Dendritic Cell Absolute Count || id:ebi-a-GCST90001461	Inverse variance weighted	3	-0.000173096	0.000959688	0.856864	-0.00205408	0.00170789	0.999827	0.997948	1.00171
ebi-a-GCST90001670	ukb-d-C3_MELANOMA_SKIN	Malignant melanoma of skin || id:ukb-d-C3_MELANOMA_SKIN	CD39+ CD8+ T cell %T cell || id:ebi-a-GCST90001670	Inverse variance weighted	8	3.56525e-05	0.000197947	0.857066	-0.000352325	0.000423629	1.00004	0.999648	1.00042
ebi-a-GCST90001615	ukb-d-C3_MELANOMA_SKIN	Malignant melanoma of skin || id:ukb-d-C3_MELANOMA_SKIN	TCRgd T cell Absolute Count || id:ebi-a-GCST90001615	Inverse variance weighted	2	0.000490447	0.00275501	0.858707	-0.00490937	0.00589027	1.00049	0.995103	1.00591
ebi-a-GCST90002027	ukb-d-C3_MELANOMA_SKIN	Malignant melanoma of skin || id:ukb-d-C3_MELANOMA_SKIN	CD4 on CD45RA+ CD4+ T cell || id:ebi-a-GCST90002027	Inverse variance weighted	2	-9.5693e-05	0.000543015	0.860117	-0.00116	0.000968617	0.999904	0.998841	1.00097
ebi-a-GCST90001769	ukb-d-C3_MELANOMA_SKIN	Malignant melanoma of skin || id:ukb-d-C3_MELANOMA_SKIN	CD24 on IgD- CD38- B cell || id:ebi-a-GCST90001769	Inverse variance weighted	2	-0.000105051	0.000607707	0.862758	-0.00129616	0.00108605	0.999895	0.998705	1.00109
ebi-a-GCST90001761	ukb-d-C3_MELANOMA_SKIN	Malignant melanoma of skin || id:ukb-d-C3_MELANOMA_SKIN	CD20 on switched memory B cell || id:ebi-a-GCST90001761	Inverse variance weighted	7	-7.9997e-05	0.000467645	0.864174	-0.000996581	0.000836587	0.99992	0.999004	1.00084
ebi-a-GCST90001892	ukb-d-C3_MELANOMA_SKIN	Malignant melanoma of skin || id:ukb-d-C3_MELANOMA_SKIN	CD28 on CD39+ CD4+ T cell || id:ebi-a-GCST90001892	Inverse variance weighted	6	5.45091e-05	0.000319484	0.864526	-0.00057168	0.000680698	1.00005	0.999428	1.00068
ebi-a-GCST90001530	ukb-d-C3_MELANOMA_SKIN	Malignant melanoma of skin || id:ukb-d-C3_MELANOMA_SKIN	Monocytic Myeloid-Derived Suppressor Cells Absolute Count || id:ebi-a-GCST90001530	Inverse variance weighted	4	5.25884e-05	0.000311022	0.865731	-0.000557014	0.000662191	1.00005	0.999443	1.00066
ebi-a-GCST90001899	ukb-d-C3_MELANOMA_SKIN	Malignant melanoma of skin || id:ukb-d-C3_MELANOMA_SKIN	CD28 on CD4 regulatory T cell || id:ebi-a-GCST90001899	Inverse variance weighted	2	0.000104929	0.000632854	0.868313	-0.00113547	0.00134532	1.0001	0.998865	1.00135
ebi-a-GCST90001471	ukb-d-C3_MELANOMA_SKIN	Malignant melanoma of skin || id:ukb-d-C3_MELANOMA_SKIN	CD62L- plasmacytoid Dendritic Cell %Dendritic Cell || id:ebi-a-GCST90001471	Inverse variance weighted	2	-0.000187528	0.00114158	0.869518	-0.00242502	0.00204996	0.999812	0.997578	1.00205
ebi-a-GCST90001924	ukb-d-C3_MELANOMA_SKIN	Malignant melanoma of skin || id:ukb-d-C3_MELANOMA_SKIN	CD127 on CD28+ CD4+ T cell || id:ebi-a-GCST90001924	Inverse variance weighted	3	-0.000116781	0.000721165	0.871358	-0.00153026	0.0012967	0.999883	0.998471	1.0013
ebi-a-GCST90001426	ukb-d-C3_MELANOMA_SKIN	Malignant melanoma of skin || id:ukb-d-C3_MELANOMA_SKIN	IgD- CD38dim B cell %lymphocyte || id:ebi-a-GCST90001426	Inverse variance weighted	2	-0.000300463	0.00190005	0.874351	-0.00402455	0.00342363	0.9997	0.995984	1.00343
ebi-a-GCST90001858	ukb-d-C3_MELANOMA_SKIN	Malignant melanoma of skin || id:ukb-d-C3_MELANOMA_SKIN	CD3 on CD45RA+ CD4+ T cell || id:ebi-a-GCST90001858	Inverse variance weighted	5	5.00487e-05	0.000317146	0.874607	-0.000571558	0.000671656	1.00005	0.999429	1.00067
ebi-a-GCST90002119	ukb-d-C3_MELANOMA_SKIN	Malignant melanoma of skin || id:ukb-d-C3_MELANOMA_SKIN	CD8 on CD28+ CD45RA+ CD8+ T cell || id:ebi-a-GCST90002119	Inverse variance weighted	8	-4.16621e-05	0.000269227	0.877021	-0.000569347	0.000486023	0.999958	0.999431	1.00049
ebi-a-GCST90001611	ukb-d-C3_MELANOMA_SKIN	Malignant melanoma of skin || id:ukb-d-C3_MELANOMA_SKIN	CD4+ CD8dim T cell %leukocyte || id:ebi-a-GCST90001611	Inverse variance weighted	3	-7.57838e-05	0.000497573	0.878945	-0.00105103	0.000899459	0.999924	0.99895	1.0009
ebi-a-GCST90001891	ukb-d-C3_MELANOMA_SKIN	Malignant melanoma of skin || id:ukb-d-C3_MELANOMA_SKIN	CD28 on CD45RA- CD4 not regulatory T cell || id:ebi-a-GCST90001891	Inverse variance weighted	3	-7.38752e-05	0.0004863	0.879256	-0.00102702	0.000879272	0.999926	0.998974	1.00088
ebi-a-GCST90001697	ukb-d-C3_MELANOMA_SKIN	Malignant melanoma of skin || id:ukb-d-C3_MELANOMA_SKIN	CD45RA- CD28- CD8+ T cell %T cell || id:ebi-a-GCST90001697	Inverse variance weighted	36	9.42094e-07	6.36895e-06	0.882406	-1.1541e-05	1.34252e-05	1	0.999988	1.00001
ebi-a-GCST90001489	ukb-d-C3_MELANOMA_SKIN	Malignant melanoma of skin || id:ukb-d-C3_MELANOMA_SKIN	CD39+ activated CD4 regulatory T cell Absolute Count || id:ebi-a-GCST90001489	Inverse variance weighted	6	-2.76814e-05	0.000187709	0.882761	-0.00039559	0.000340227	0.999972	0.999604	1.00034
ebi-a-GCST90001450	ukb-d-C3_MELANOMA_SKIN	Malignant melanoma of skin || id:ukb-d-C3_MELANOMA_SKIN	CD62L- monocyte Absolute Count || id:ebi-a-GCST90001450	Inverse variance weighted	3	0.000103283	0.000711115	0.884521	-0.0012905	0.00149707	1.0001	0.99871	1.0015
ebi-a-GCST90001725	ukb-d-C3_MELANOMA_SKIN	Malignant melanoma of skin || id:ukb-d-C3_MELANOMA_SKIN	CD19 on IgD+ CD24- B cell || id:ebi-a-GCST90001725	Inverse variance weighted	3	0.000131105	0.000902929	0.884553	-0.00163864	0.00190085	1.00013	0.998363	1.0019
ebi-a-GCST90001624	ukb-d-C3_MELANOMA_SKIN	Malignant melanoma of skin || id:ukb-d-C3_MELANOMA_SKIN	HLA DR+ CD4+ T cell Absolute Count || id:ebi-a-GCST90001624	Inverse variance weighted	2	-9.62938e-05	0.000665761	0.884997	-0.00140119	0.0012086	0.999904	0.9986	1.00121
ebi-a-GCST90001495	ukb-d-C3_MELANOMA_SKIN	Malignant melanoma of skin || id:ukb-d-C3_MELANOMA_SKIN	CD39+ secreting CD4 regulatory T cell Absolute Count || id:ebi-a-GCST90001495	Inverse variance weighted	6	2.32856e-05	0.000168224	0.889908	-0.000306433	0.000353004	1.00002	0.999694	1.00035
ebi-a-GCST90001562	ukb-d-C3_MELANOMA_SKIN	Malignant melanoma of skin || id:ukb-d-C3_MELANOMA_SKIN	CD45RA+ CD8+ T cell %T cell || id:ebi-a-GCST90001562	Inverse variance weighted	4	-5.87597e-05	0.00043628	0.892862	-0.000913869	0.00079635	0.999941	0.999087	1.0008
ebi-a-GCST90001646	ukb-d-C3_MELANOMA_SKIN	Malignant melanoma of skin || id:ukb-d-C3_MELANOMA_SKIN	Natural Killer %CD3- lymphocyte || id:ebi-a-GCST90001646	Inverse variance weighted	5	4.27209e-05	0.000324258	0.895182	-0.000592824	0.000678266	1.00004	0.999407	1.00068
ebi-a-GCST90001672	ukb-d-C3_MELANOMA_SKIN	Malignant melanoma of skin || id:ukb-d-C3_MELANOMA_SKIN	CD39+ CD8+ T cell Absolute Count || id:ebi-a-GCST90001672	Inverse variance weighted	7	2.84675e-05	0.000218505	0.896342	-0.000399802	0.000456737	1.00003	0.9996	1.00046
ebi-a-GCST90002100	ukb-d-C3_MELANOMA_SKIN	Malignant melanoma of skin || id:ukb-d-C3_MELANOMA_SKIN	CD45RA on naive CD8+ T cell || id:ebi-a-GCST90002100	Inverse variance weighted	2	0.00015737	0.00121295	0.896771	-0.00222001	0.00253475	1.00016	0.997782	1.00254
ebi-a-GCST90001546	ukb-d-C3_MELANOMA_SKIN	Malignant melanoma of skin || id:ukb-d-C3_MELANOMA_SKIN	Terminally Differentiated CD4+ T cell %CD4+ T cell || id:ebi-a-GCST90001546	Inverse variance weighted	5	-5.61145e-05	0.000439124	0.898317	-0.000916798	0.000804569	0.999944	0.999084	1.0008
ebi-a-GCST90001671	ukb-d-C3_MELANOMA_SKIN	Malignant melanoma of skin || id:ukb-d-C3_MELANOMA_SKIN	CD39+ CD8+ T cell %CD8+ T cell || id:ebi-a-GCST90001671	Inverse variance weighted	8	2.60756e-05	0.000205199	0.898881	-0.000376114	0.000428265	1.00003	0.999624	1.00043
ebi-a-GCST90001609	ukb-d-C3_MELANOMA_SKIN	Malignant melanoma of skin || id:ukb-d-C3_MELANOMA_SKIN	CD4+ CD8dim T cell Absolute Count || id:ebi-a-GCST90001609	Inverse variance weighted	3	-6.70638e-05	0.000534103	0.900078	-0.00111391	0.000979778	0.999933	0.998887	1.00098
ebi-a-GCST90002015	ukb-d-C3_MELANOMA_SKIN	Malignant melanoma of skin || id:ukb-d-C3_MELANOMA_SKIN	CCR2 on plasmacytoid Dendritic Cell || id:ebi-a-GCST90002015	Inverse variance weighted	2	-5.94545e-05	0.000474698	0.900328	-0.000989862	0.000870953	0.999941	0.999011	1.00087
ebi-a-GCST90002016	ukb-d-C3_MELANOMA_SKIN	Malignant melanoma of skin || id:ukb-d-C3_MELANOMA_SKIN	CCR2 on CD62L+ plasmacytoid Dendritic Cell || id:ebi-a-GCST90002016	Inverse variance weighted	2	-5.93158e-05	0.00047588	0.900805	-0.00099204	0.000873408	0.999941	0.999008	1.00087
ebi-a-GCST90002054	ukb-d-C3_MELANOMA_SKIN	Malignant melanoma of skin || id:ukb-d-C3_MELANOMA_SKIN	CD8 on Central Memory CD8+ T cell || id:ebi-a-GCST90002054	Inverse variance weighted	4	-5.5219e-05	0.000449729	0.902279	-0.000936688	0.00082625	0.999945	0.999064	1.00083
ebi-a-GCST90001834	ukb-d-C3_MELANOMA_SKIN	Malignant melanoma of skin || id:ukb-d-C3_MELANOMA_SKIN	CD62L on monocyte || id:ebi-a-GCST90001834	Inverse variance weighted	2	5.36341e-05	0.000438099	0.902563	-0.00080504	0.000912308	1.00005	0.999195	1.00091
ebi-a-GCST90001842	ukb-d-C3_MELANOMA_SKIN	Malignant melanoma of skin || id:ukb-d-C3_MELANOMA_SKIN	CD3 on Naive CD4+ T cell || id:ebi-a-GCST90001842	Inverse variance weighted	5	4.11462e-05	0.00033658	0.902703	-0.000618551	0.000700843	1.00004	0.999382	1.0007
ebi-a-GCST90001559	ukb-d-C3_MELANOMA_SKIN	Malignant melanoma of skin || id:ukb-d-C3_MELANOMA_SKIN	Terminally Differentiated CD8+ T cell %T cell || id:ebi-a-GCST90001559	Inverse variance weighted	3	5.08852e-05	0.000441595	0.908263	-0.000814642	0.000916412	1.00005	0.999186	1.00092
ebi-a-GCST90001889	ukb-d-C3_MELANOMA_SKIN	Malignant melanoma of skin || id:ukb-d-C3_MELANOMA_SKIN	CD28 on activated & secreting CD4 regulatory T cell || id:ebi-a-GCST90001889	Inverse variance weighted	2	-6.71889e-05	0.00059003	0.909338	-0.00122365	0.00108927	0.999933	0.998777	1.00109
ebi-a-GCST90001847	ukb-d-C3_MELANOMA_SKIN	Malignant melanoma of skin || id:ukb-d-C3_MELANOMA_SKIN	CD3 on HLA DR+ T cell || id:ebi-a-GCST90001847	Inverse variance weighted	2	5.25167e-05	0.000465597	0.910194	-0.000860054	0.000965087	1.00005	0.99914	1.00097
ebi-a-GCST90001507	ukb-d-C3_MELANOMA_SKIN	Malignant melanoma of skin || id:ukb-d-C3_MELANOMA_SKIN	CD25++ CD45RA+ CD4 not regulatory T cell Absolute Count || id:ebi-a-GCST90001507	Inverse variance weighted	3	-5.39768e-05	0.000485695	0.911511	-0.00100594	0.000897986	0.999946	0.998995	1.0009
ebi-a-GCST90001508	ukb-d-C3_MELANOMA_SKIN	Malignant melanoma of skin || id:ukb-d-C3_MELANOMA_SKIN	CD25++ CD45RA+ CD4 not regulatory T cell %CD4+ T cell || id:ebi-a-GCST90001508	Inverse variance weighted	5	3.47045e-05	0.000333911	0.917222	-0.000619761	0.00068917	1.00003	0.99938	1.00069
ebi-a-GCST90001820	ukb-d-C3_MELANOMA_SKIN	Malignant melanoma of skin || id:ukb-d-C3_MELANOMA_SKIN	IgD on IgD+ CD24+ B cell || id:ebi-a-GCST90001820	Inverse variance weighted	5	6.36268e-05	0.000619179	0.918154	-0.00114996	0.00127722	1.00006	0.998851	1.00128
ebi-a-GCST90002032	ukb-d-C3_MELANOMA_SKIN	Malignant melanoma of skin || id:ukb-d-C3_MELANOMA_SKIN	CD39 on CD39+ CD4+ T cell || id:ebi-a-GCST90002032	Inverse variance weighted	5	-1.72723e-05	0.000169244	0.918712	-0.00034899	0.000314446	0.999983	0.999651	1.00031
ebi-a-GCST90002058	ukb-d-C3_MELANOMA_SKIN	Malignant melanoma of skin || id:ukb-d-C3_MELANOMA_SKIN	CD8 on CD8+ T cell || id:ebi-a-GCST90002058	Inverse variance weighted	3	4.04711e-05	0.000420696	0.923362	-0.000784094	0.000865036	1.00004	0.999216	1.00087
ebi-a-GCST90001940	ukb-d-C3_MELANOMA_SKIN	Malignant melanoma of skin || id:ukb-d-C3_MELANOMA_SKIN	CD25 on CD39+ activated CD4 regulatory T cell || id:ebi-a-GCST90001940	Inverse variance weighted	2	6.55748e-05	0.000703438	0.925728	-0.00131316	0.00144431	1.00007	0.998688	1.00145
ebi-a-GCST90001884	ukb-d-C3_MELANOMA_SKIN	Malignant melanoma of skin || id:ukb-d-C3_MELANOMA_SKIN	CD16-CD56 on Natural Killer || id:ebi-a-GCST90001884	Inverse variance weighted	7	-3.72395e-05	0.000416273	0.928717	-0.000853135	0.000778656	0.999963	0.999147	1.00078
ebi-a-GCST90001965	ukb-d-C3_MELANOMA_SKIN	Malignant melanoma of skin || id:ukb-d-C3_MELANOMA_SKIN	FSC-A on monocyte || id:ebi-a-GCST90001965	Inverse variance weighted	2	8.27753e-05	0.000969845	0.931984	-0.00181812	0.00198367	1.00008	0.998184	1.00199
ebi-a-GCST90001638	ukb-d-C3_MELANOMA_SKIN	Malignant melanoma of skin || id:ukb-d-C3_MELANOMA_SKIN	CD4-CD8- Natural Killer T %lymphocyte || id:ebi-a-GCST90001638	Inverse variance weighted	7	-4.9362e-05	0.000595711	0.933961	-0.00121696	0.00111823	0.999951	0.998784	1.00112
ebi-a-GCST90001753	ukb-d-C3_MELANOMA_SKIN	Malignant melanoma of skin || id:ukb-d-C3_MELANOMA_SKIN	CD20 on IgD- CD24- B cell || id:ebi-a-GCST90001753	Inverse variance weighted	2	-7.56531e-05	0.000941656	0.935967	-0.0019213	0.00176999	0.999924	0.998081	1.00177
ebi-a-GCST90001966	ukb-d-C3_MELANOMA_SKIN	Malignant melanoma of skin || id:ukb-d-C3_MELANOMA_SKIN	FSC-A on granulocyte || id:ebi-a-GCST90001966	Inverse variance weighted	2	4.67712e-05	0.000644837	0.942179	-0.00121711	0.00131065	1.00005	0.998784	1.00131
ebi-a-GCST90001509	ukb-d-C3_MELANOMA_SKIN	Malignant melanoma of skin || id:ukb-d-C3_MELANOMA_SKIN	CD25++ CD45RA+ CD4 not regulatory T cell %T cell || id:ebi-a-GCST90001509	Inverse variance weighted	5	2.54036e-05	0.000351	0.942304	-0.000662557	0.000713364	1.00003	0.999338	1.00071
ebi-a-GCST90002074	ukb-d-C3_MELANOMA_SKIN	Malignant melanoma of skin || id:ukb-d-C3_MELANOMA_SKIN	SSC-A on CD14+ monocyte || id:ebi-a-GCST90002074	Inverse variance weighted	6	2.23079e-05	0.000308351	0.942327	-0.00058206	0.000626676	1.00002	0.999418	1.00063
ebi-a-GCST90001935	ukb-d-C3_MELANOMA_SKIN	Malignant melanoma of skin || id:ukb-d-C3_MELANOMA_SKIN	CD25 on CD39+ CD4 regulatory T cell || id:ebi-a-GCST90001935	Inverse variance weighted	2	4.90095e-05	0.000683242	0.942816	-0.00129015	0.00138816	1.00005	0.998711	1.00139
ebi-a-GCST90001560	ukb-d-C3_MELANOMA_SKIN	Malignant melanoma of skin || id:ukb-d-C3_MELANOMA_SKIN	CD45RA+ CD8+ T cell Absolute Count || id:ebi-a-GCST90001560	Inverse variance weighted	3	-9.66494e-05	0.00149264	0.948372	-0.00302222	0.00282892	0.999903	0.996982	1.00283
ebi-a-GCST90001908	ukb-d-C3_MELANOMA_SKIN	Malignant melanoma of skin || id:ukb-d-C3_MELANOMA_SKIN	CCR7 on naive CD8+ T cell || id:ebi-a-GCST90001908	Inverse variance weighted	2	-7.26045e-05	0.00114555	0.949464	-0.00231789	0.00217268	0.999927	0.997685	1.00218
ebi-a-GCST90001547	ukb-d-C3_MELANOMA_SKIN	Malignant melanoma of skin || id:ukb-d-C3_MELANOMA_SKIN	Terminally Differentiated CD4+ T cell %T cell || id:ebi-a-GCST90001547	Inverse variance weighted	6	-2.43514e-05	0.00039128	0.950375	-0.00079126	0.000742558	0.999976	0.999209	1.00074
ebi-a-GCST90002018	ukb-d-C3_MELANOMA_SKIN	Malignant melanoma of skin || id:ukb-d-C3_MELANOMA_SKIN	CCR2 on granulocyte || id:ebi-a-GCST90002018	Inverse variance weighted	2	5.20039e-05	0.00085342	0.95141	-0.0016207	0.00172471	1.00005	0.998381	1.00173
ebi-a-GCST90001845	ukb-d-C3_MELANOMA_SKIN	Malignant melanoma of skin || id:ukb-d-C3_MELANOMA_SKIN	CD3 on CD45RA- CD4+ T cell || id:ebi-a-GCST90001845	Inverse variance weighted	3	-1.85162e-05	0.00033025	0.955288	-0.000665806	0.000628774	0.999981	0.999334	1.00063
ebi-a-GCST90001887	ukb-d-C3_MELANOMA_SKIN	Malignant melanoma of skin || id:ukb-d-C3_MELANOMA_SKIN	CD28 on secreting CD4 regulatory T cell || id:ebi-a-GCST90001887	Inverse variance weighted	3	-2.98533e-05	0.000540309	0.955937	-0.00108886	0.00102915	0.99997	0.998912	1.00103
ebi-a-GCST90002062	ukb-d-C3_MELANOMA_SKIN	Malignant melanoma of skin || id:ukb-d-C3_MELANOMA_SKIN	CD4 on CD28+ CD4+ T cell || id:ebi-a-GCST90002062	Inverse variance weighted	2	3.8474e-05	0.000755363	0.959378	-0.00144204	0.00151899	1.00004	0.998559	1.00152
ebi-a-GCST90001661	ukb-d-C3_MELANOMA_SKIN	Malignant melanoma of skin || id:ukb-d-C3_MELANOMA_SKIN	CD28- CD8dim T cell %T cell || id:ebi-a-GCST90001661	Inverse variance weighted	3	-4.02875e-05	0.000813613	0.960507	-0.00163497	0.00155439	0.99996	0.998366	1.00156
ebi-a-GCST90001558	ukb-d-C3_MELANOMA_SKIN	Malignant melanoma of skin || id:ukb-d-C3_MELANOMA_SKIN	Terminally Differentiated CD8+ T cell %CD8+ T cell || id:ebi-a-GCST90001558	Inverse variance weighted	4	-1.46138e-05	0.000322375	0.963843	-0.000646469	0.000617241	0.999985	0.999354	1.00062
ebi-a-GCST90001883	ukb-d-C3_MELANOMA_SKIN	Malignant melanoma of skin || id:ukb-d-C3_MELANOMA_SKIN	CD16-CD56 on Natural Killer T || id:ebi-a-GCST90001883	Inverse variance weighted	5	2.67312e-05	0.000619	0.965554	-0.00118651	0.00123997	1.00003	0.998814	1.00124
ebi-a-GCST90001757	ukb-d-C3_MELANOMA_SKIN	Malignant melanoma of skin || id:ukb-d-C3_MELANOMA_SKIN	CD20 on IgD- CD38dim B cell || id:ebi-a-GCST90001757	Inverse variance weighted	7	-2.00122e-05	0.00047041	0.966067	-0.000942015	0.000901991	0.99998	0.999058	1.0009
ebi-a-GCST90002022	ukb-d-C3_MELANOMA_SKIN	Malignant melanoma of skin || id:ukb-d-C3_MELANOMA_SKIN	CD4 on CD4+ T cell || id:ebi-a-GCST90002022	Inverse variance weighted	4	-1.97484e-05	0.000531949	0.970386	-0.00106237	0.00102287	0.99998	0.998938	1.00102
ebi-a-GCST90001637	ukb-d-C3_MELANOMA_SKIN	Malignant melanoma of skin || id:ukb-d-C3_MELANOMA_SKIN	CD4-CD8- Natural Killer T %T cell || id:ebi-a-GCST90001637	Inverse variance weighted	6	2.39621e-05	0.000655814	0.970853	-0.00126143	0.00130936	1.00002	0.998739	1.00131
ebi-a-GCST90001620	ukb-d-C3_MELANOMA_SKIN	Malignant melanoma of skin || id:ukb-d-C3_MELANOMA_SKIN	HLA DR+ T cell%lymphocyte || id:ebi-a-GCST90001620	Inverse variance weighted	3	1.45277e-05	0.000443253	0.973854	-0.000854249	0.000883304	1.00001	0.999146	1.00088
ebi-a-GCST90001613	ukb-d-C3_MELANOMA_SKIN	Malignant melanoma of skin || id:ukb-d-C3_MELANOMA_SKIN	CD4-CD8- T cell %leukocyte || id:ebi-a-GCST90001613	Inverse variance weighted	4	2.93964e-05	0.000906734	0.974137	-0.0017478	0.0018066	1.00003	0.998254	1.00181
ebi-a-GCST90001698	ukb-d-C3_MELANOMA_SKIN	Malignant melanoma of skin || id:ukb-d-C3_MELANOMA_SKIN	CD45RA+ CD28- CD8+ T cell Absolute Count || id:ebi-a-GCST90001698	Inverse variance weighted	390	-1.92222e-09	6.76281e-08	0.977324	-1.34473e-07	1.30629e-07	1	1	1
ebi-a-GCST90001843	ukb-d-C3_MELANOMA_SKIN	Malignant melanoma of skin || id:ukb-d-C3_MELANOMA_SKIN	CD3 on Effector Memory CD4+ T cell || id:ebi-a-GCST90001843	Inverse variance weighted	2	-9.66189e-06	0.000383677	0.97991	-0.000761669	0.000742346	0.99999	0.999239	1.00074
ebi-a-GCST90001949	ukb-d-C3_MELANOMA_SKIN	Malignant melanoma of skin || id:ukb-d-C3_MELANOMA_SKIN	CD33 on CD33dim HLA DR+ CD11b- || id:ebi-a-GCST90001949	Inverse variance weighted	7	6.0839e-06	0.000261163	0.981415	-0.000505795	0.000517963	1.00001	0.999494	1.00052
ebi-a-GCST90002071	ukb-d-C3_MELANOMA_SKIN	Malignant melanoma of skin || id:ukb-d-C3_MELANOMA_SKIN	SSC-A on myeloid Dendritic Cell || id:ebi-a-GCST90002071	Inverse variance weighted	7	1.1454e-05	0.00053387	0.982883	-0.00103493	0.00105784	1.00001	0.998966	1.00106
ebi-a-GCST90002088	ukb-d-C3_MELANOMA_SKIN	Malignant melanoma of skin || id:ukb-d-C3_MELANOMA_SKIN	CD11c on CD62L+ myeloid Dendritic Cell || id:ebi-a-GCST90002088	Inverse variance weighted	2	-2.27829e-05	0.00109118	0.983342	-0.00216149	0.00211593	0.999977	0.997841	1.00212
ebi-a-GCST90001516	ukb-d-C3_MELANOMA_SKIN	Malignant melanoma of skin || id:ukb-d-C3_MELANOMA_SKIN	Immature Myeloid-Derived Suppressor Cells %CD33dim HLA DR- CD66b- || id:ebi-a-GCST90001516	Inverse variance weighted	2	-1.31528e-05	0.000765009	0.986283	-0.00151257	0.00148627	0.999987	0.998489	1.00149
ebi-a-GCST90001838	ukb-d-C3_MELANOMA_SKIN	Malignant melanoma of skin || id:ukb-d-C3_MELANOMA_SKIN	CD3 on naive CD8+ T cell || id:ebi-a-GCST90001838	Inverse variance weighted	6	-3.33056e-06	0.000260546	0.989801	-0.000514	0.000507339	0.999997	0.999486	1.00051
ebi-a-GCST90001635	ukb-d-C3_MELANOMA_SKIN	Malignant melanoma of skin || id:ukb-d-C3_MELANOMA_SKIN	CD8dim Natural Killer T %lymphocyte || id:ebi-a-GCST90001635	Inverse variance weighted	7	-4.35928e-06	0.000743163	0.99532	-0.00146096	0.00145224	0.999996	0.99854	1.00145
ebi-a-GCST90002055	ukb-d-C3_MELANOMA_SKIN	Malignant melanoma of skin || id:ukb-d-C3_MELANOMA_SKIN	CD8 on naive CD8+ T cell || id:ebi-a-GCST90002055	Inverse variance weighted	3	2.24289e-06	0.000420445	0.995744	-0.00082183	0.000826316	1	0.999179	1.00083
ebi-a-GCST90001626	ukb-d-C3_MELANOMA_SKIN	Malignant melanoma of skin || id:ukb-d-C3_MELANOMA_SKIN	HLA DR+ CD4+ T cell %lymphocyte || id:ebi-a-GCST90001626	Inverse variance weighted	2	-2.69185e-06	0.000652219	0.996707	-0.00128104	0.00127566	0.999997	0.99872	1.00128
ebi-a-GCST90001666	ukb-d-C3_MELANOMA_SKIN	Malignant melanoma of skin || id:ukb-d-C3_MELANOMA_SKIN	CD28+ CD45RA+ CD8dim T cell Absolute Count || id:ebi-a-GCST90001666	Inverse variance weighted	7	4.98053e-07	0.000127999	0.996895	-0.00025038	0.000251376	1	0.99975	1.00025

## Sheet: Result of Immune cells and BCC
Supplementary Table 2 Causal relationship between immune cells and BCC
id.exposure	id.outcome	outcome	exposure	method	nsnp	b	se	pval	lo_ci	up_ci	or	or_lci95	or_uci95
ebi-a-GCST90001789	ebi-a-GCST90013410	Basal cell carcinoma || id:ebi-a-GCST90013410	CD25 on IgD- CD38dim B cell || id:ebi-a-GCST90001789	Inverse variance weighted	4	-0.121268	0.0273249	9.07944e-06	-0.174825	-0.0677114	0.885796	0.839604	0.93453
ebi-a-GCST90001956	ebi-a-GCST90013410	Basal cell carcinoma || id:ebi-a-GCST90013410	CD33 on CD33+ HLA DR+ || id:ebi-a-GCST90001956	Inverse variance weighted	4	0.0360389	0.00883651	4.53464e-05	0.0187193	0.0533584	1.0367	1.0189	1.05481
ebi-a-GCST90001952	ebi-a-GCST90013410	Basal cell carcinoma || id:ebi-a-GCST90013410	CD33 on Monocytic Myeloid-Derived Suppressor Cells || id:ebi-a-GCST90001952	Inverse variance weighted	4	0.038127	0.00934931	4.54132e-05	0.0198024	0.0564517	1.03886	1.02	1.05808
ebi-a-GCST90001957	ebi-a-GCST90013410	Basal cell carcinoma || id:ebi-a-GCST90013410	CD33 on CD33+ HLA DR+ CD14- || id:ebi-a-GCST90001957	Inverse variance weighted	4	0.0358309	0.00879545	4.62527e-05	0.0185918	0.05307	1.03648	1.01877	1.0545
ebi-a-GCST90001947	ebi-a-GCST90013410	Basal cell carcinoma || id:ebi-a-GCST90013410	CD33 on CD33+ HLA DR+ CD14dim || id:ebi-a-GCST90001947	Inverse variance weighted	4	0.0362274	0.00889475	4.64314e-05	0.0187937	0.0536611	1.03689	1.01897	1.05513
ebi-a-GCST90002112	ebi-a-GCST90013410	Basal cell carcinoma || id:ebi-a-GCST90013410	HLA DR on CD33- HLA DR+ || id:ebi-a-GCST90002112	Inverse variance weighted	3	-0.0596109	0.0147007	5.01423e-05	-0.0884243	-0.0307975	0.942131	0.915372	0.969672
ebi-a-GCST90001533	ebi-a-GCST90013410	Basal cell carcinoma || id:ebi-a-GCST90013410	Basophil %CD33dim HLA DR- CD66b- || id:ebi-a-GCST90001533	Inverse variance weighted	3	0.0872254	0.0220249	7.48537e-05	0.0440566	0.130394	1.09114	1.04504	1.13928
ebi-a-GCST90001524	ebi-a-GCST90013410	Basal cell carcinoma || id:ebi-a-GCST90013410	Granulocytic Myeloid-Derived Suppressor Cells Absolute Count || id:ebi-a-GCST90001524	Inverse variance weighted	2	0.146274	0.0374722	9.47956e-05	0.0728288	0.21972	1.15751	1.07555	1.24573
ebi-a-GCST90001953	ebi-a-GCST90013410	Basal cell carcinoma || id:ebi-a-GCST90013410	CD33 on CD33dim HLA DR- || id:ebi-a-GCST90001953	Inverse variance weighted	4	0.0363171	0.00941329	0.000114288	0.017867	0.0547671	1.03698	1.01803	1.05629
ebi-a-GCST90002105	ebi-a-GCST90013410	Basal cell carcinoma || id:ebi-a-GCST90013410	HLA DR on plasmacytoid Dendritic Cell || id:ebi-a-GCST90002105	Inverse variance weighted	7	-0.0614622	0.0162201	0.000151092	-0.0932535	-0.0296709	0.940388	0.910963	0.970765
ebi-a-GCST90001820	ebi-a-GCST90013410	Basal cell carcinoma || id:ebi-a-GCST90013410	IgD on IgD+ CD24+ B cell || id:ebi-a-GCST90001820	Inverse variance weighted	4	-0.154566	0.0413977	0.000188702	-0.235705	-0.0734263	0.856787	0.790013	0.929205
ebi-a-GCST90002046	ebi-a-GCST90013410	Basal cell carcinoma || id:ebi-a-GCST90013410	CD45 on CD33- HLA DR+ || id:ebi-a-GCST90002046	Inverse variance weighted	2	-0.0985684	0.026933	0.000252455	-0.151357	-0.0457796	0.906134	0.859541	0.955252
ebi-a-GCST90001951	ebi-a-GCST90013410	Basal cell carcinoma || id:ebi-a-GCST90013410	CD33 on CD66b++ myeloid cell || id:ebi-a-GCST90001951	Inverse variance weighted	3	0.0413181	0.0114247	0.000298526	0.0189258	0.0637105	1.04218	1.01911	1.06578
ebi-a-GCST90001946	ebi-a-GCST90013410	Basal cell carcinoma || id:ebi-a-GCST90013410	CD33 on CD14+ monocyte || id:ebi-a-GCST90001946	Inverse variance weighted	3	0.034101	0.00964995	0.000409623	0.0151871	0.0530149	1.03469	1.0153	1.05445
ebi-a-GCST90001954	ebi-a-GCST90013410	Basal cell carcinoma || id:ebi-a-GCST90013410	CD33 on basophil || id:ebi-a-GCST90001954	Inverse variance weighted	5	0.0313784	0.00931889	0.000759396	0.0131134	0.0496434	1.03188	1.0132	1.0509
ebi-a-GCST90001950	ebi-a-GCST90013410	Basal cell carcinoma || id:ebi-a-GCST90013410	CD33 on Granulocytic Myeloid-Derived Suppressor Cells || id:ebi-a-GCST90001950	Inverse variance weighted	2	0.0445081	0.0133136	0.000828617	0.0184134	0.0706028	1.04551	1.01858	1.07315
ebi-a-GCST90001896	ebi-a-GCST90013410	Basal cell carcinoma || id:ebi-a-GCST90013410	CD28 on CD28+ CD45RA+ CD8+ T cell || id:ebi-a-GCST90001896	Inverse variance weighted	2	-0.196753	0.0607441	0.00119929	-0.315812	-0.0776947	0.821393	0.729197	0.925247
ebi-a-GCST90001780	ebi-a-GCST90013410	Basal cell carcinoma || id:ebi-a-GCST90013410	CD25 on IgD+ CD38- B cell || id:ebi-a-GCST90001780	Inverse variance weighted	3	-0.127007	0.0395788	0.0013321	-0.204582	-0.0494329	0.880727	0.814988	0.951769
ebi-a-GCST90001505	ebi-a-GCST90013410	Basal cell carcinoma || id:ebi-a-GCST90013410	CD25++ CD4+ T cell %CD4+ T cell || id:ebi-a-GCST90001505	Inverse variance weighted	2	0.0918625	0.0290547	0.00156847	0.0349153	0.14881	1.09621	1.03553	1.16045
ebi-a-GCST90001949	ebi-a-GCST90013410	Basal cell carcinoma || id:ebi-a-GCST90013410	CD33 on CD33dim HLA DR+ CD11b- || id:ebi-a-GCST90001949	Inverse variance weighted	7	0.0321744	0.0102013	0.00161072	0.0121799	0.0521689	1.0327	1.01225	1.05355
ebi-a-GCST90001948	ebi-a-GCST90013410	Basal cell carcinoma || id:ebi-a-GCST90013410	CD33 on CD33dim HLA DR+ CD11b+ || id:ebi-a-GCST90001948	Inverse variance weighted	5	0.0343301	0.0109552	0.00172638	0.0128578	0.0558024	1.03493	1.01294	1.05739
ebi-a-GCST90001523	ebi-a-GCST90013410	Basal cell carcinoma || id:ebi-a-GCST90013410	CD33- HLA DR+ Absolute Count || id:ebi-a-GCST90001523	Inverse variance weighted	2	-0.0725159	0.02322	0.00179025	-0.118027	-0.0270046	0.930051	0.888672	0.973357
ebi-a-GCST90001955	ebi-a-GCST90013410	Basal cell carcinoma || id:ebi-a-GCST90013410	CD33 on Immature Myeloid-Derived Suppressor Cells || id:ebi-a-GCST90001955	Inverse variance weighted	4	0.0302389	0.00968823	0.00180117	0.0112499	0.0492278	1.0307	1.01131	1.05046
ebi-a-GCST90001843	ebi-a-GCST90013410	Basal cell carcinoma || id:ebi-a-GCST90013410	CD3 on Effector Memory CD4+ T cell || id:ebi-a-GCST90001843	Inverse variance weighted	2	0.071984	0.024309	0.00306429	0.0243385	0.11963	1.07464	1.02464	1.12708
ebi-a-GCST90001863	ebi-a-GCST90013410	Basal cell carcinoma || id:ebi-a-GCST90013410	CD3 on CD28+ CD45RA- CD8+ T cell || id:ebi-a-GCST90001863	Inverse variance weighted	4	0.0715848	0.0244875	0.00346317	0.0235894	0.11958	1.07421	1.02387	1.12702
ebi-a-GCST90002106	ebi-a-GCST90013410	Basal cell carcinoma || id:ebi-a-GCST90013410	HLA DR on Dendritic Cell || id:ebi-a-GCST90002106	Inverse variance weighted	6	-0.064469	0.0237922	0.0067351	-0.111102	-0.0178362	0.937565	0.894848	0.982322
ebi-a-GCST90001847	ebi-a-GCST90013410	Basal cell carcinoma || id:ebi-a-GCST90013410	CD3 on HLA DR+ T cell || id:ebi-a-GCST90001847	Inverse variance weighted	2	0.0657457	0.0256615	0.0104061	0.0154491	0.116042	1.06796	1.01557	1.12304
ebi-a-GCST90001867	ebi-a-GCST90013410	Basal cell carcinoma || id:ebi-a-GCST90013410	CD3 on CD4+ T cell || id:ebi-a-GCST90001867	Inverse variance weighted	2	0.0595422	0.0232992	0.0106023	0.0138757	0.105209	1.06135	1.01397	1.11094
ebi-a-GCST90001775	ebi-a-GCST90013410	Basal cell carcinoma || id:ebi-a-GCST90013410	CD25 on B cell || id:ebi-a-GCST90001775	Inverse variance weighted	3	-0.0913201	0.0362266	0.0117087	-0.162324	-0.020316	0.912726	0.850166	0.979889
ebi-a-GCST90002014	ebi-a-GCST90013410	Basal cell carcinoma || id:ebi-a-GCST90013410	CCR2 on CD62L+ myeloid Dendritic Cell || id:ebi-a-GCST90002014	Inverse variance weighted	2	-0.0874976	0.0355964	0.0139696	-0.157267	-0.0177286	0.916221	0.854476	0.982428
ebi-a-GCST90002066	ebi-a-GCST90013410	Basal cell carcinoma || id:ebi-a-GCST90013410	CD4 on activated CD4 regulatory T cell || id:ebi-a-GCST90002066	Inverse variance weighted	3	-0.0837731	0.0343163	0.0146385	-0.151033	-0.0165131	0.91964	0.859819	0.983623
ebi-a-GCST90002070	ebi-a-GCST90013410	Basal cell carcinoma || id:ebi-a-GCST90013410	CD4 on activated & secreting CD4 regulatory T cell || id:ebi-a-GCST90002070	Inverse variance weighted	3	-0.0899232	0.0369749	0.0150154	-0.162394	-0.0174525	0.914001	0.850106	0.982699
ebi-a-GCST90001969	ebi-a-GCST90013410	Basal cell carcinoma || id:ebi-a-GCST90013410	FSC-A on Natural Killer || id:ebi-a-GCST90001969	Inverse variance weighted	3	0.0908254	0.0375099	0.0154621	0.017306	0.164345	1.09508	1.01746	1.17862
ebi-a-GCST90001520	ebi-a-GCST90013410	Basal cell carcinoma || id:ebi-a-GCST90013410	CD33+ HLA DR+ CD14dim Absolute Count || id:ebi-a-GCST90001520	Inverse variance weighted	2	0.10475	0.043633	0.0163633	0.0192295	0.190271	1.11043	1.01942	1.20958
ebi-a-GCST90001860	ebi-a-GCST90013410	Basal cell carcinoma || id:ebi-a-GCST90013410	CD3 on CD39+ CD4+ T cell || id:ebi-a-GCST90001860	Inverse variance weighted	3	0.0488957	0.0210244	0.0200368	0.00768777	0.0901036	1.05011	1.00772	1.09429
ebi-a-GCST90001781	ebi-a-GCST90013410	Basal cell carcinoma || id:ebi-a-GCST90013410	CD25 on IgD+ CD38- naive B cell || id:ebi-a-GCST90001781	Inverse variance weighted	2	-0.0909315	0.0397438	0.0221408	-0.168829	-0.0130337	0.91308	0.844653	0.987051
ebi-a-GCST90001976	ebi-a-GCST90013410	Basal cell carcinoma || id:ebi-a-GCST90013410	FSC-A on Natural Killer T || id:ebi-a-GCST90001976	Inverse variance weighted	2	0.137314	0.0601099	0.0223489	0.0194988	0.25513	1.14719	1.01969	1.29063
ebi-a-GCST90001883	ebi-a-GCST90013410	Basal cell carcinoma || id:ebi-a-GCST90013410	CD16-CD56 on Natural Killer T || id:ebi-a-GCST90001883	Inverse variance weighted	5	0.0636733	0.0282915	0.0244096	0.00822205	0.119125	1.06574	1.00826	1.12651
ebi-a-GCST90002038	ebi-a-GCST90013410	Basal cell carcinoma || id:ebi-a-GCST90013410	CD80 on CD62L+ plasmacytoid Dendritic Cell || id:ebi-a-GCST90002038	Inverse variance weighted	2	-0.0775	0.0345447	0.0248667	-0.145208	-0.0097923	0.925427	0.864843	0.990255
ebi-a-GCST90002037	ebi-a-GCST90013410	Basal cell carcinoma || id:ebi-a-GCST90013410	CD80 on plasmacytoid Dendritic Cell || id:ebi-a-GCST90002037	Inverse variance weighted	2	-0.0768039	0.0342489	0.0249277	-0.143932	-0.00967606	0.926071	0.865947	0.990371
ebi-a-GCST90001945	ebi-a-GCST90013410	Basal cell carcinoma || id:ebi-a-GCST90013410	CD123 on CD62L+ plasmacytoid Dendritic Cell || id:ebi-a-GCST90001945	Inverse variance weighted	2	-0.0730301	0.0325818	0.0249978	-0.136891	-0.00916974	0.929573	0.872066	0.990872
ebi-a-GCST90001944	ebi-a-GCST90013410	Basal cell carcinoma || id:ebi-a-GCST90013410	CD123 on plasmacytoid Dendritic Cell || id:ebi-a-GCST90001944	Inverse variance weighted	2	-0.0723344	0.0322837	0.0250528	-0.13561	-0.0090584	0.93022	0.873183	0.990983
ebi-a-GCST90001868	ebi-a-GCST90013410	Basal cell carcinoma || id:ebi-a-GCST90013410	CD3 on CD4 regulatory T cell || id:ebi-a-GCST90001868	Inverse variance weighted	3	0.0355861	0.0162116	0.0281562	0.00381139	0.0673608	1.03623	1.00382	1.06968
ebi-a-GCST90002104	ebi-a-GCST90013410	Basal cell carcinoma || id:ebi-a-GCST90013410	HLA DR on myeloid Dendritic Cell || id:ebi-a-GCST90002104	Inverse variance weighted	7	-0.0654352	0.0299386	0.0288417	-0.124115	-0.00675546	0.93666	0.883278	0.993267
ebi-a-GCST90001838	ebi-a-GCST90013410	Basal cell carcinoma || id:ebi-a-GCST90013410	CD3 on naive CD8+ T cell || id:ebi-a-GCST90001838	Inverse variance weighted	5	0.0339731	0.0155633	0.0290434	0.00346902	0.0644773	1.03456	1.00348	1.0666
ebi-a-GCST90002022	ebi-a-GCST90013410	Basal cell carcinoma || id:ebi-a-GCST90013410	CD4 on CD4+ T cell || id:ebi-a-GCST90002022	Inverse variance weighted	3	-0.111012	0.0512382	0.030266	-0.211439	-0.0105854	0.894928	0.809419	0.98947
ebi-a-GCST90001473	ebi-a-GCST90013410	Basal cell carcinoma || id:ebi-a-GCST90013410	CD62L- CD86+ myeloid Dendritic Cell %Dendritic Cell || id:ebi-a-GCST90001473	Inverse variance weighted	5	-0.0365988	0.0170344	0.0316718	-0.0699862	-0.00321145	0.964063	0.932407	0.996794
ebi-a-GCST90002009	ebi-a-GCST90013410	Basal cell carcinoma || id:ebi-a-GCST90013410	HLA DR on CD14- CD16- || id:ebi-a-GCST90002009	Inverse variance weighted	5	-0.0596033	0.0277756	0.0318822	-0.114044	-0.00516306	0.942138	0.892219	0.99485
ebi-a-GCST90001855	ebi-a-GCST90013410	Basal cell carcinoma || id:ebi-a-GCST90013410	CD3 on secreting CD4 regulatory T cell || id:ebi-a-GCST90001855	Inverse variance weighted	3	0.0356607	0.0167231	0.0329719	0.00288347	0.0684378	1.0363	1.00289	1.07083
ebi-a-GCST90001842	ebi-a-GCST90013410	Basal cell carcinoma || id:ebi-a-GCST90013410	CD3 on Naive CD4+ T cell || id:ebi-a-GCST90001842	Inverse variance weighted	4	0.0329496	0.0157027	0.035875	0.00217233	0.0637269	1.0335	1.00217	1.0658
ebi-a-GCST90001622	ebi-a-GCST90013410	Basal cell carcinoma || id:ebi-a-GCST90013410	Natural Killer T %T cell || id:ebi-a-GCST90001622	Inverse variance weighted	7	0.0609971	0.0291656	0.0364915	0.0038326	0.118162	1.0629	1.00384	1.12543
ebi-a-GCST90002088	ebi-a-GCST90013410	Basal cell carcinoma || id:ebi-a-GCST90013410	CD11c on CD62L+ myeloid Dendritic Cell || id:ebi-a-GCST90002088	Inverse variance weighted	2	-0.0605642	0.0293067	0.0387754	-0.118005	-0.003123	0.941233	0.888691	0.996882
ebi-a-GCST90001771	ebi-a-GCST90013410	Basal cell carcinoma || id:ebi-a-GCST90013410	CD24 on memory B cell || id:ebi-a-GCST90001771	Inverse variance weighted	2	0.0575853	0.0280603	0.0401504	0.0025871	0.112584	1.05928	1.00259	1.11917
ebi-a-GCST90001783	ebi-a-GCST90013410	Basal cell carcinoma || id:ebi-a-GCST90013410	CD25 on IgD+ CD38+ B cell || id:ebi-a-GCST90001783	Inverse variance weighted	2	-0.106851	0.0521347	0.0404107	-0.209035	-0.00466743	0.898659	0.811366	0.995343
ebi-a-GCST90001773	ebi-a-GCST90013410	Basal cell carcinoma || id:ebi-a-GCST90013410	CD24 on switched memory B cell || id:ebi-a-GCST90001773	Inverse variance weighted	2	0.0599138	0.0292446	0.04049	0.00259443	0.117233	1.06175	1.0026	1.12438
ebi-a-GCST90002002	ebi-a-GCST90013410	Basal cell carcinoma || id:ebi-a-GCST90013410	PDL-1 on monocyte || id:ebi-a-GCST90002002	Inverse variance weighted	2	0.0771552	0.0376895	0.0406455	0.00328381	0.151027	1.08021	1.00329	1.16303
ebi-a-GCST90001983	ebi-a-GCST90013410	Basal cell carcinoma || id:ebi-a-GCST90013410	CD14 on CD14+ CD16+ monocyte || id:ebi-a-GCST90001983	Inverse variance weighted	2	0.0964511	0.0471554	0.0408169	0.00402639	0.188876	1.10126	1.00403	1.20789
ebi-a-GCST90001779	ebi-a-GCST90013410	Basal cell carcinoma || id:ebi-a-GCST90013410	CD25 on IgD+ CD24- B cell || id:ebi-a-GCST90001779	Inverse variance weighted	3	-0.100952	0.0496914	0.0421974	-0.198347	-0.00355633	0.903977	0.820085	0.99645
ebi-a-GCST90001769	ebi-a-GCST90013410	Basal cell carcinoma || id:ebi-a-GCST90013410	CD24 on IgD- CD38- B cell || id:ebi-a-GCST90001769	Inverse variance weighted	2	0.0679908	0.0338253	0.0444253	0.00169316	0.134288	1.07036	1.00169	1.14372
ebi-a-GCST90001794	ebi-a-GCST90013410	Basal cell carcinoma || id:ebi-a-GCST90013410	CD25 on IgD+ B cell || id:ebi-a-GCST90001794	Inverse variance weighted	2	-0.0845567	0.0421595	0.0448948	-0.167189	-0.00192412	0.91892	0.846039	0.998078
ebi-a-GCST90002077	ebi-a-GCST90013410	Basal cell carcinoma || id:ebi-a-GCST90013410	SSC-A on HLA DR+ Natural Killer || id:ebi-a-GCST90002077	Inverse variance weighted	3	0.0523681	0.0261913	0.0455597	0.00103324	0.103703	1.05376	1.00103	1.10927
ebi-a-GCST90001766	ebi-a-GCST90013410	Basal cell carcinoma || id:ebi-a-GCST90013410	CD24 on IgD+ CD38- B cell || id:ebi-a-GCST90001766	Inverse variance weighted	2	0.0842221	0.0421424	0.0456614	0.00162292	0.166821	1.08787	1.00162	1.18154
ebi-a-GCST90001436	ebi-a-GCST90013410	Basal cell carcinoma || id:ebi-a-GCST90013410	Memory B cell %lymphocyte || id:ebi-a-GCST90001436	Inverse variance weighted	2	-0.131522	0.0660106	0.0463222	-0.260903	-0.00214174	0.87676	0.770356	0.997861
ebi-a-GCST90002052	ebi-a-GCST90013410	Basal cell carcinoma || id:ebi-a-GCST90013410	CD45 on Immature Myeloid-Derived Suppressor Cells || id:ebi-a-GCST90002052	Inverse variance weighted	2	-0.0495775	0.0248977	0.0464538	-0.098377	-0.00077797	0.951631	0.906307	0.999222
ebi-a-GCST90001472	ebi-a-GCST90013410	Basal cell carcinoma || id:ebi-a-GCST90013410	CD62L- CD86+ myeloid Dendritic Cell Absolute Count || id:ebi-a-GCST90001472	Inverse variance weighted	5	-0.0348566	0.0175139	0.0465655	-0.0691838	-0.000529454	0.965744	0.933155	0.999471
ebi-a-GCST90001698	ebi-a-GCST90013410	Basal cell carcinoma || id:ebi-a-GCST90013410	CD45RA+ CD28- CD8+ T cell Absolute Count || id:ebi-a-GCST90001698	Inverse variance weighted	273	-8.95544e-06	4.52236e-06	0.0476745	-1.78193e-05	-9.16166e-08	0.999991	0.999982	1
ebi-a-GCST90001740	ebi-a-GCST90013410	Basal cell carcinoma || id:ebi-a-GCST90013410	CD19 on switched memory B cell || id:ebi-a-GCST90001740	Inverse variance weighted	2	0.110239	0.0565553	0.051269	-0.0006096	0.221087	1.11654	0.999391	1.24743
ebi-a-GCST90001464	ebi-a-GCST90013410	Basal cell carcinoma || id:ebi-a-GCST90013410	CD86+ myeloid Dendritic Cell Absolute Count || id:ebi-a-GCST90001464	Inverse variance weighted	5	-0.03883	0.0200005	0.0522041	-0.078031	0.000371077	0.961914	0.924936	1.00037
ebi-a-GCST90001767	ebi-a-GCST90013410	Basal cell carcinoma || id:ebi-a-GCST90013410	CD24 on IgD+ CD38- unswitched memory B cell || id:ebi-a-GCST90001767	Inverse variance weighted	2	0.0452051	0.0233745	0.0531195	-0.000608946	0.0910192	1.04624	0.999391	1.09529
ebi-a-GCST90001772	ebi-a-GCST90013410	Basal cell carcinoma || id:ebi-a-GCST90013410	CD24 on unswitched memory B cell || id:ebi-a-GCST90001772	Inverse variance weighted	2	0.0553872	0.0289289	0.0555437	-0.00131341	0.112088	1.05695	0.998687	1.11861
ebi-a-GCST90001459	ebi-a-GCST90013410	Basal cell carcinoma || id:ebi-a-GCST90013410	Myeloid Dendritic Cell %Dendritic Cell || id:ebi-a-GCST90001459	Inverse variance weighted	2	-0.0506701	0.0265684	0.0565	-0.102744	0.00140391	0.950592	0.902358	1.0014
ebi-a-GCST90001462	ebi-a-GCST90013410	Basal cell carcinoma || id:ebi-a-GCST90013410	CD62L- Dendritic Cell Absolute Count || id:ebi-a-GCST90001462	Inverse variance weighted	5	-0.0403656	0.0212414	0.0573901	-0.0819987	0.00126752	0.960438	0.921273	1.00127
ebi-a-GCST90001736	ebi-a-GCST90013410	Basal cell carcinoma || id:ebi-a-GCST90013410	CD19 on memory B cell || id:ebi-a-GCST90001736	Inverse variance weighted	2	0.118654	0.0624448	0.0574138	-0.00373748	0.241046	1.12598	0.996269	1.27258
ebi-a-GCST90001765	ebi-a-GCST90013410	Basal cell carcinoma || id:ebi-a-GCST90013410	CD24 on IgD+ CD24+ B cell || id:ebi-a-GCST90001765	Inverse variance weighted	2	0.0506307	0.0266844	0.057777	-0.00167082	0.102932	1.05193	0.998331	1.10842
ebi-a-GCST90001723	ebi-a-GCST90013410	Basal cell carcinoma || id:ebi-a-GCST90013410	CD19 on CD24+ CD27+ B cell || id:ebi-a-GCST90001723	Inverse variance weighted	2	0.111972	0.059099	0.0581378	-0.00386169	0.227807	1.11848	0.996146	1.25584
ebi-a-GCST90001687	ebi-a-GCST90013410	Basal cell carcinoma || id:ebi-a-GCST90013410	CD28- CD8+ T cell Absolute Count || id:ebi-a-GCST90001687	Inverse variance weighted	3	0.129531	0.0685208	0.0587056	-0.00476963	0.263832	1.13829	0.995242	1.30191
ebi-a-GCST90001858	ebi-a-GCST90013410	Basal cell carcinoma || id:ebi-a-GCST90013410	CD3 on CD45RA+ CD4+ T cell || id:ebi-a-GCST90001858	Inverse variance weighted	4	0.0334412	0.0177554	0.0596408	-0.00135935	0.0682418	1.03401	0.998642	1.07062
ebi-a-GCST90002063	ebi-a-GCST90013410	Basal cell carcinoma || id:ebi-a-GCST90013410	CD4 on CD4 regulatory T cell || id:ebi-a-GCST90002063	Inverse variance weighted	2	-0.0795145	0.0427419	0.0628374	-0.163289	0.00425966	0.923565	0.849346	1.00427
ebi-a-GCST90001458	ebi-a-GCST90013410	Basal cell carcinoma || id:ebi-a-GCST90013410	Myeloid Dendritic Cell Absolute Count || id:ebi-a-GCST90001458	Inverse variance weighted	4	-0.0418914	0.0225924	0.0637067	-0.0861725	0.00238966	0.958974	0.917436	1.00239
ebi-a-GCST90002005	ebi-a-GCST90013410	Basal cell carcinoma || id:ebi-a-GCST90013410	CD16 on CD14+ CD16+ monocyte || id:ebi-a-GCST90002005	Inverse variance weighted	4	0.0406223	0.0220282	0.0651683	-0.00255304	0.0837977	1.04146	0.99745	1.08741
ebi-a-GCST90001884	ebi-a-GCST90013410	Basal cell carcinoma || id:ebi-a-GCST90013410	CD16-CD56 on Natural Killer || id:ebi-a-GCST90001884	Inverse variance weighted	6	0.0540069	0.029401	0.0662235	-0.00361904	0.111633	1.05549	0.996388	1.1181
ebi-a-GCST90001465	ebi-a-GCST90013410	Basal cell carcinoma || id:ebi-a-GCST90013410	CD86+ myeloid Dendritic Cell %Dendritic Cell || id:ebi-a-GCST90001465	Inverse variance weighted	4	-0.0427249	0.0233769	0.0676015	-0.0885437	0.00309384	0.958175	0.915263	1.0031
ebi-a-GCST90001856	ebi-a-GCST90013410	Basal cell carcinoma || id:ebi-a-GCST90013410	CD3 on CD39+ secreting CD4 regulatory T cell || id:ebi-a-GCST90001856	Inverse variance weighted	2	0.0462666	0.0253334	0.067804	-0.00338689	0.09592	1.04735	0.996619	1.10067
ebi-a-GCST90001580	ebi-a-GCST90013410	Basal cell carcinoma || id:ebi-a-GCST90013410	CD14+ CD16+ monocyte Absolute Count || id:ebi-a-GCST90001580	Inverse variance weighted	3	0.0595781	0.0326681	0.068192	-0.0044515	0.123608	1.06139	0.995558	1.13157
ebi-a-GCST90001649	ebi-a-GCST90013410	Basal cell carcinoma || id:ebi-a-GCST90013410	HLA DR+ Natural Killer %Natural Killer || id:ebi-a-GCST90001649	Inverse variance weighted	6	0.0351979	0.0193329	0.0686645	-0.00269461	0.0730905	1.03582	0.997309	1.07583
ebi-a-GCST90001845	ebi-a-GCST90013410	Basal cell carcinoma || id:ebi-a-GCST90013410	CD3 on CD45RA- CD4+ T cell || id:ebi-a-GCST90001845	Inverse variance weighted	2	0.0483976	0.0268464	0.0714265	-0.00422143	0.101017	1.04959	0.995787	1.10629
ebi-a-GCST90001812	ebi-a-GCST90013410	Basal cell carcinoma || id:ebi-a-GCST90013410	CD38 on IgD+ CD38+ B cell || id:ebi-a-GCST90001812	Inverse variance weighted	2	-0.0842415	0.0474435	0.0757961	-0.177231	0.00874779	0.919209	0.837587	1.00879
ebi-a-GCST90001787	ebi-a-GCST90013410	Basal cell carcinoma || id:ebi-a-GCST90013410	CD25 on IgD- CD38- B cell || id:ebi-a-GCST90001787	Inverse variance weighted	3	-0.0890294	0.0502348	0.0763505	-0.18749	0.0094308	0.914819	0.829038	1.00948
ebi-a-GCST90002004	ebi-a-GCST90013410	Basal cell carcinoma || id:ebi-a-GCST90013410	CCR2 on CD14+ CD16- monocyte || id:ebi-a-GCST90002004	Inverse variance weighted	2	-0.123541	0.0697739	0.0766282	-0.260298	0.0132156	0.883785	0.770822	1.0133
ebi-a-GCST90002078	ebi-a-GCST90013410	Basal cell carcinoma || id:ebi-a-GCST90013410	SSC-A on granulocyte || id:ebi-a-GCST90002078	Inverse variance weighted	3	-0.0521228	0.0294384	0.0766319	-0.109822	0.00557645	0.949212	0.895993	1.00559
ebi-a-GCST90001585	ebi-a-GCST90013410	Basal cell carcinoma || id:ebi-a-GCST90013410	CD14+ CD16+ monocyte %monocyte || id:ebi-a-GCST90001585	Inverse variance weighted	3	0.0539221	0.0312937	0.0848703	-0.00741345	0.115258	1.0554	0.992614	1.12216
ebi-a-GCST90001752	ebi-a-GCST90013410	Basal cell carcinoma || id:ebi-a-GCST90013410	CD20 on IgD+ CD38dim B cell || id:ebi-a-GCST90001752	Inverse variance weighted	7	0.0399203	0.0232315	0.085729	-0.00561341	0.085454	1.04073	0.994402	1.08921
ebi-a-GCST90001461	ebi-a-GCST90013410	Basal cell carcinoma || id:ebi-a-GCST90013410	Dendritic Cell Absolute Count || id:ebi-a-GCST90001461	Inverse variance weighted	3	-0.045127	0.0263801	0.0871461	-0.0968319	0.00657792	0.955876	0.907709	1.0066
ebi-a-GCST90001846	ebi-a-GCST90013410	Basal cell carcinoma || id:ebi-a-GCST90013410	CD3 on Central Memory CD8+ T cell || id:ebi-a-GCST90001846	Inverse variance weighted	2	0.048294	0.0282342	0.0871771	-0.00704498	0.103633	1.04948	0.99298	1.10919
ebi-a-GCST90001970	ebi-a-GCST90013410	Basal cell carcinoma || id:ebi-a-GCST90013410	FSC-A on HLA DR+ Natural Killer || id:ebi-a-GCST90001970	Inverse variance weighted	4	0.0431774	0.0253344	0.0883254	-0.00647806	0.0928328	1.04412	0.993543	1.09728
ebi-a-GCST90001686	ebi-a-GCST90013410	Basal cell carcinoma || id:ebi-a-GCST90013410	CD28- CD8+ T cell %CD8+ T cell || id:ebi-a-GCST90001686	Inverse variance weighted	3	0.200426	0.117677	0.0885314	-0.0302198	0.431072	1.22192	0.970232	1.53891
ebi-a-GCST90001841	ebi-a-GCST90013410	Basal cell carcinoma || id:ebi-a-GCST90013410	CD3 on Central Memory CD4+ T cell || id:ebi-a-GCST90001841	Inverse variance weighted	3	0.0401342	0.0243859	0.0998057	-0.00766213	0.0879305	1.04095	0.992367	1.09191
ebi-a-GCST90002008	ebi-a-GCST90013410	Basal cell carcinoma || id:ebi-a-GCST90013410	CCR2 on monocyte || id:ebi-a-GCST90002008	Inverse variance weighted	2	-0.129666	0.079827	0.104304	-0.286127	0.0267949	0.878389	0.751167	1.02716
ebi-a-GCST90001759	ebi-a-GCST90013410	Basal cell carcinoma || id:ebi-a-GCST90013410	CD20 on naive-mature B cell || id:ebi-a-GCST90001759	Inverse variance weighted	6	0.0442025	0.027642	0.109796	-0.00997572	0.0983808	1.04519	0.990074	1.10338
ebi-a-GCST90001929	ebi-a-GCST90013410	Basal cell carcinoma || id:ebi-a-GCST90013410	CD127 on CD28+ CD45RA+ CD8+ T cell || id:ebi-a-GCST90001929	Inverse variance weighted	2	0.062151	0.040165	0.121769	-0.0165724	0.140874	1.06412	0.983564	1.15128
ebi-a-GCST90001735	ebi-a-GCST90013410	Basal cell carcinoma || id:ebi-a-GCST90013410	CD19 on IgD- CD38dim B cell || id:ebi-a-GCST90001735	Inverse variance weighted	3	0.0688896	0.0451057	0.126689	-0.0195176	0.157297	1.07132	0.980672	1.17034
ebi-a-GCST90002116	ebi-a-GCST90013410	Basal cell carcinoma || id:ebi-a-GCST90013410	HLA DR on B cell || id:ebi-a-GCST90002116	Inverse variance weighted	8	-0.02217	0.0146482	0.130153	-0.0508804	0.00654041	0.978074	0.950392	1.00656
ebi-a-GCST90001635	ebi-a-GCST90013410	Basal cell carcinoma || id:ebi-a-GCST90013410	CD8dim Natural Killer T %lymphocyte || id:ebi-a-GCST90001635	Inverse variance weighted	7	0.0393358	0.026351	0.135498	-0.0123121	0.0909838	1.04012	0.987763	1.09525
ebi-a-GCST90001633	ebi-a-GCST90013410	Basal cell carcinoma || id:ebi-a-GCST90013410	CD8dim Natural Killer T Absolute Count || id:ebi-a-GCST90001633	Inverse variance weighted	6	0.0435981	0.0292313	0.135834	-0.0136952	0.100891	1.04456	0.986398	1.10616
ebi-a-GCST90001434	ebi-a-GCST90013410	Basal cell carcinoma || id:ebi-a-GCST90013410	Switched memory B cell %lymphocyte || id:ebi-a-GCST90001434	Inverse variance weighted	3	-0.0670128	0.0449775	0.136246	-0.155169	0.0211431	0.935183	0.856271	1.02137
ebi-a-GCST90001643	ebi-a-GCST90013410	Basal cell carcinoma || id:ebi-a-GCST90013410	B cell %CD3- lymphocyte || id:ebi-a-GCST90001643	Inverse variance weighted	3	0.0237522	0.0162063	0.142752	-0.00801208	0.0555164	1.02404	0.99202	1.05709
ebi-a-GCST90001712	ebi-a-GCST90013410	Basal cell carcinoma || id:ebi-a-GCST90013410	BAFF-R on IgD- CD38- B cell || id:ebi-a-GCST90001712	Inverse variance weighted	7	-0.0168338	0.011616	0.147287	-0.0396012	0.00593368	0.983307	0.961173	1.00595
ebi-a-GCST90001857	ebi-a-GCST90013410	Basal cell carcinoma || id:ebi-a-GCST90013410	CD3 on activated & secreting CD4 regulatory T cell || id:ebi-a-GCST90001857	Inverse variance weighted	4	0.0385912	0.0266708	0.147912	-0.0136836	0.0908659	1.03935	0.98641	1.09512
ebi-a-GCST90001569	ebi-a-GCST90013410	Basal cell carcinoma || id:ebi-a-GCST90013410	Effector Memory CD4-CD8- T cell Absolute Count || id:ebi-a-GCST90001569	Inverse variance weighted	4	-0.0561325	0.0388943	0.148962	-0.132365	0.0201003	0.945414	0.876021	1.0203
ebi-a-GCST90001694	ebi-a-GCST90013410	Basal cell carcinoma || id:ebi-a-GCST90013410	CD28- CD4-CD8- T cell %T cell || id:ebi-a-GCST90001694	Inverse variance weighted	3	-0.0591622	0.041199	0.150999	-0.139912	0.0215879	0.942554	0.869434	1.02182
ebi-a-GCST90001959	ebi-a-GCST90013410	Basal cell carcinoma || id:ebi-a-GCST90013410	CD4 on HLA DR+ CD4+ T cell || id:ebi-a-GCST90001959	Inverse variance weighted	2	0.068996	0.0487972	0.157382	-0.0266466	0.164639	1.07143	0.973705	1.17897
ebi-a-GCST90001451	ebi-a-GCST90013410	Basal cell carcinoma || id:ebi-a-GCST90013410	CD62L- monocyte %monocyte || id:ebi-a-GCST90001451	Inverse variance weighted	4	-0.0374156	0.0266037	0.159603	-0.0895588	0.0147276	0.963276	0.914334	1.01484
ebi-a-GCST90001958	ebi-a-GCST90013410	Basal cell carcinoma || id:ebi-a-GCST90013410	CD4 on monocyte || id:ebi-a-GCST90001958	Inverse variance weighted	2	-0.0332844	0.0238868	0.163491	-0.0801025	0.0135336	0.967263	0.923022	1.01363
ebi-a-GCST90002018	ebi-a-GCST90013410	Basal cell carcinoma || id:ebi-a-GCST90013410	CCR2 on granulocyte || id:ebi-a-GCST90002018	Inverse variance weighted	2	-0.0653839	0.0469975	0.164158	-0.157499	0.0267312	0.936708	0.854278	1.02709
ebi-a-GCST90001853	ebi-a-GCST90013410	Basal cell carcinoma || id:ebi-a-GCST90013410	CD3 on activated CD4 regulatory T cell || id:ebi-a-GCST90001853	Inverse variance weighted	4	0.0382177	0.0274935	0.16451	-0.0156696	0.092105	1.03896	0.984453	1.09648
ebi-a-GCST90001885	ebi-a-GCST90013410	Basal cell carcinoma || id:ebi-a-GCST90013410	CD16-CD56 on HLA DR+ Natural Killer || id:ebi-a-GCST90001885	Inverse variance weighted	2	-0.0937136	0.0678368	0.167139	-0.226674	0.0392466	0.910544	0.797181	1.04003
ebi-a-GCST90001834	ebi-a-GCST90013410	Basal cell carcinoma || id:ebi-a-GCST90013410	CD62L on monocyte || id:ebi-a-GCST90001834	Inverse variance weighted	2	0.0335747	0.0243335	0.167657	-0.014119	0.0812685	1.03414	0.98598	1.08466
ebi-a-GCST90001897	ebi-a-GCST90013410	Basal cell carcinoma || id:ebi-a-GCST90013410	CD28 on CD39+ CD8+ T cell || id:ebi-a-GCST90001897	Inverse variance weighted	3	0.0173744	0.0125923	0.167661	-0.0073066	0.0420554	1.01753	0.99272	1.04295
ebi-a-GCST90002001	ebi-a-GCST90013410	Basal cell carcinoma || id:ebi-a-GCST90013410	CD64 on CD14- CD16- || id:ebi-a-GCST90002001	Inverse variance weighted	2	-0.154066	0.112137	0.16947	-0.373854	0.0657224	0.857216	0.688078	1.06793
ebi-a-GCST90001650	ebi-a-GCST90013410	Basal cell carcinoma || id:ebi-a-GCST90013410	HLA DR+ Natural Killer %CD3- lymphocyte || id:ebi-a-GCST90001650	Inverse variance weighted	4	0.0270449	0.0196922	0.169635	-0.0115519	0.0656417	1.02741	0.988515	1.06784
ebi-a-GCST90001832	ebi-a-GCST90013410	Basal cell carcinoma || id:ebi-a-GCST90013410	CD62L on CD62L+ plasmacytoid Dendritic Cell || id:ebi-a-GCST90001832	Inverse variance weighted	3	-0.038787	0.0283664	0.171513	-0.094385	0.0168111	0.961956	0.909932	1.01695
ebi-a-GCST90001469	ebi-a-GCST90013410	Basal cell carcinoma || id:ebi-a-GCST90013410	CD62L- myeloid Dendritic Cell %Dendritic Cell || id:ebi-a-GCST90001469	Inverse variance weighted	6	-0.0336708	0.0246706	0.172311	-0.0820251	0.0146835	0.96689	0.921249	1.01479
ebi-a-GCST90001791	ebi-a-GCST90013410	Basal cell carcinoma || id:ebi-a-GCST90013410	CD25 on naive-mature B cell || id:ebi-a-GCST90001791	Inverse variance weighted	5	-0.047334	0.0351696	0.178342	-0.116266	0.0215984	0.953769	0.890238	1.02183
ebi-a-GCST90001468	ebi-a-GCST90013410	Basal cell carcinoma || id:ebi-a-GCST90013410	CD62L- myeloid Dendritic Cell Absolute Count || id:ebi-a-GCST90001468	Inverse variance weighted	6	-0.0331228	0.024903	0.183494	-0.0819327	0.0156871	0.96742	0.921334	1.01581
ebi-a-GCST90001634	ebi-a-GCST90013410	Basal cell carcinoma || id:ebi-a-GCST90013410	CD8dim Natural Killer T %T cell || id:ebi-a-GCST90001634	Inverse variance weighted	6	0.0362078	0.0274261	0.186771	-0.0175475	0.089963	1.03687	0.982606	1.09413
ebi-a-GCST90002045	ebi-a-GCST90013410	Basal cell carcinoma || id:ebi-a-GCST90013410	CD45 on CD33- HLA DR- || id:ebi-a-GCST90002045	Inverse variance weighted	2	-0.0686456	0.0520723	0.187412	-0.170707	0.0334161	0.933658	0.843068	1.03398
ebi-a-GCST90001886	ebi-a-GCST90013410	Basal cell carcinoma || id:ebi-a-GCST90013410	CD28 on CD39+ activated CD4 regulatory T cell || id:ebi-a-GCST90001886	Inverse variance weighted	2	0.039303	0.0300755	0.191277	-0.019645	0.098251	1.04009	0.980547	1.10324
ebi-a-GCST90001703	ebi-a-GCST90013410	Basal cell carcinoma || id:ebi-a-GCST90013410	BAFF-R on IgD+ CD24+ B cell || id:ebi-a-GCST90001703	Inverse variance weighted	6	-0.015183	0.0116475	0.192391	-0.0380121	0.00764614	0.984932	0.962701	1.00768
ebi-a-GCST90001527	ebi-a-GCST90013410	Basal cell carcinoma || id:ebi-a-GCST90013410	CD33dim HLA DR+ CD11b- Absolute Count || id:ebi-a-GCST90001527	Inverse variance weighted	2	-0.0422275	0.0324581	0.193263	-0.105845	0.0213903	0.958652	0.899564	1.02162
ebi-a-GCST90001697	ebi-a-GCST90013410	Basal cell carcinoma || id:ebi-a-GCST90013410	CD45RA- CD28- CD8+ T cell %T cell || id:ebi-a-GCST90001697	Inverse variance weighted	26	0.000474862	0.000367736	0.196596	-0.000245901	0.00119563	1.00047	0.999754	1.0012
ebi-a-GCST90001784	ebi-a-GCST90013410	Basal cell carcinoma || id:ebi-a-GCST90013410	CD25 on IgD+ CD38dim B cell || id:ebi-a-GCST90001784	Inverse variance weighted	2	-0.103332	0.080412	0.198782	-0.260939	0.0542758	0.901828	0.770328	1.05578
ebi-a-GCST90001872	ebi-a-GCST90013410	Basal cell carcinoma || id:ebi-a-GCST90013410	HVEM on naive CD8+ T cell || id:ebi-a-GCST90001872	Inverse variance weighted	2	-0.0433035	0.0343313	0.207186	-0.110593	0.0239859	0.957621	0.895303	1.02428
ebi-a-GCST90002039	ebi-a-GCST90013410	Basal cell carcinoma || id:ebi-a-GCST90013410	CD80 on monocyte || id:ebi-a-GCST90002039	Inverse variance weighted	5	0.0349635	0.0278016	0.208533	-0.0195275	0.0894546	1.03558	0.980662	1.09358
ebi-a-GCST90001802	ebi-a-GCST90013410	Basal cell carcinoma || id:ebi-a-GCST90013410	CD27 on IgD- CD38- B cell || id:ebi-a-GCST90001802	Inverse variance weighted	7	-0.0228089	0.0182466	0.211287	-0.0585722	0.0129545	0.977449	0.94311	1.01304
ebi-a-GCST90001463	ebi-a-GCST90013410	Basal cell carcinoma || id:ebi-a-GCST90013410	CD62L- Dendritic Cell %Dendritic Cell || id:ebi-a-GCST90001463	Inverse variance weighted	4	-0.0373894	0.030602	0.221784	-0.0973693	0.0225904	0.963301	0.907221	1.02285
ebi-a-GCST90001532	ebi-a-GCST90013410	Basal cell carcinoma || id:ebi-a-GCST90013410	Basophil Absolute Count || id:ebi-a-GCST90001532	Inverse variance weighted	3	0.02801	0.0231619	0.226542	-0.0173873	0.0734074	1.02841	0.982763	1.07617
ebi-a-GCST90001718	ebi-a-GCST90013410	Basal cell carcinoma || id:ebi-a-GCST90013410	BAFF-R on switched memory B cell || id:ebi-a-GCST90001718	Inverse variance weighted	10	-0.0138468	0.0114507	0.226566	-0.0362902	0.00859661	0.986249	0.96436	1.00863
ebi-a-GCST90001531	ebi-a-GCST90013410	Basal cell carcinoma || id:ebi-a-GCST90013410	CD33dim HLA DR- Absolute Count || id:ebi-a-GCST90001531	Inverse variance weighted	3	0.026398	0.0218531	0.227056	-0.016434	0.06923	1.02675	0.9837	1.07168
ebi-a-GCST90001487	ebi-a-GCST90013410	Basal cell carcinoma || id:ebi-a-GCST90013410	Activated CD4 regulatory T cell %CD4 regulatory T cell || id:ebi-a-GCST90001487	Inverse variance weighted	3	-0.021646	0.0179779	0.228578	-0.0568827	0.0135908	0.978587	0.944705	1.01368
ebi-a-GCST90001854	ebi-a-GCST90013410	Basal cell carcinoma || id:ebi-a-GCST90013410	CD3 on CD39+ activated CD4 regulatory T cell || id:ebi-a-GCST90001854	Inverse variance weighted	5	0.0324877	0.0271009	0.230618	-0.02063	0.0856055	1.03302	0.979581	1.08938
ebi-a-GCST90001581	ebi-a-GCST90013410	Basal cell carcinoma || id:ebi-a-GCST90013410	CD14- CD16- Absolute Count || id:ebi-a-GCST90001581	Inverse variance weighted	4	-0.041747	0.0349569	0.232382	-0.110262	0.0267684	0.959112	0.895599	1.02713
ebi-a-GCST90001654	ebi-a-GCST90013410	Basal cell carcinoma || id:ebi-a-GCST90013410	CD28- CD4-CD8- T cell Absolute Count || id:ebi-a-GCST90001654	Inverse variance weighted	2	-0.0517179	0.0435137	0.234619	-0.137005	0.0335689	0.949597	0.871966	1.03414
ebi-a-GCST90001762	ebi-a-GCST90013410	Basal cell carcinoma || id:ebi-a-GCST90013410	CD20 on IgD+ B cell || id:ebi-a-GCST90001762	Inverse variance weighted	5	0.0337838	0.0286793	0.238801	-0.0224275	0.0899952	1.03436	0.977822	1.09417
ebi-a-GCST90002024	ebi-a-GCST90013410	Basal cell carcinoma || id:ebi-a-GCST90013410	CD4 on naive CD4+ T cell || id:ebi-a-GCST90002024	Inverse variance weighted	5	-0.0485944	0.0414203	0.240715	-0.129778	0.0325894	0.952567	0.87829	1.03313
ebi-a-GCST90002054	ebi-a-GCST90013410	Basal cell carcinoma || id:ebi-a-GCST90013410	CD8 on Central Memory CD8+ T cell || id:ebi-a-GCST90002054	Inverse variance weighted	3	-0.0635764	0.0546552	0.244738	-0.170701	0.0435479	0.938402	0.843074	1.04451
ebi-a-GCST90001966	ebi-a-GCST90013410	Basal cell carcinoma || id:ebi-a-GCST90013410	FSC-A on granulocyte || id:ebi-a-GCST90001966	Inverse variance weighted	2	-0.0421873	0.0363498	0.245808	-0.113433	0.0290583	0.95869	0.892764	1.02948
ebi-a-GCST90001646	ebi-a-GCST90013410	Basal cell carcinoma || id:ebi-a-GCST90013410	Natural Killer %CD3- lymphocyte || id:ebi-a-GCST90001646	Inverse variance weighted	5	-0.0184594	0.0160508	0.250119	-0.0499189	0.0130002	0.98171	0.951307	1.01309
ebi-a-GCST90001702	ebi-a-GCST90013410	Basal cell carcinoma || id:ebi-a-GCST90013410	BAFF-R on CD24+ CD27+ B cell || id:ebi-a-GCST90001702	Inverse variance weighted	9	-0.0130761	0.0114206	0.252227	-0.0354604	0.00930825	0.987009	0.965161	1.00935
ebi-a-GCST90001849	ebi-a-GCST90013410	Basal cell carcinoma || id:ebi-a-GCST90013410	CD3 on HLA DR+ CD4+ T cell || id:ebi-a-GCST90001849	Inverse variance weighted	2	0.0469392	0.0410135	0.252424	-0.0334472	0.127326	1.04806	0.967106	1.13579
ebi-a-GCST90001417	ebi-a-GCST90013410	Basal cell carcinoma || id:ebi-a-GCST90013410	CD24+ CD27+ B cell %B cell || id:ebi-a-GCST90001417	Inverse variance weighted	2	-0.0943911	0.0834663	0.258102	-0.257985	0.0692028	0.909927	0.772607	1.07165
ebi-a-GCST90001910	ebi-a-GCST90013410	Basal cell carcinoma || id:ebi-a-GCST90013410	CD45 on B cell || id:ebi-a-GCST90001910	Inverse variance weighted	2	0.0688978	0.0617122	0.264235	-0.0520581	0.189854	1.07133	0.949274	1.20907
ebi-a-GCST90001623	ebi-a-GCST90013410	Basal cell carcinoma || id:ebi-a-GCST90013410	Natural Killer T %lymphocyte || id:ebi-a-GCST90001623	Inverse variance weighted	8	0.0310314	0.0278402	0.265011	-0.0235354	0.0855983	1.03152	0.976739	1.08937
ebi-a-GCST90001747	ebi-a-GCST90013410	Basal cell carcinoma || id:ebi-a-GCST90013410	CD20 on IgD+ CD24- B cell || id:ebi-a-GCST90001747	Inverse variance weighted	4	0.0350356	0.0321825	0.276307	-0.0280422	0.0981133	1.03566	0.972347	1.10309
ebi-a-GCST90002056	ebi-a-GCST90013410	Basal cell carcinoma || id:ebi-a-GCST90013410	CD8 on Effector Memory CD8+ T cell || id:ebi-a-GCST90002056	Inverse variance weighted	4	-0.0352505	0.0326716	0.280617	-0.0992868	0.0287858	0.965364	0.905483	1.0292
ebi-a-GCST90001667	ebi-a-GCST90013410	Basal cell carcinoma || id:ebi-a-GCST90013410	CD28+ CD45RA- CD8dim T cell %T cell || id:ebi-a-GCST90001667	Inverse variance weighted	2	-0.0193201	0.0180469	0.284374	-0.054692	0.0160519	0.980865	0.946777	1.01618
ebi-a-GCST90002069	ebi-a-GCST90013410	Basal cell carcinoma || id:ebi-a-GCST90013410	CD4 on CD39+ secreting CD4 regulatory T cell || id:ebi-a-GCST90002069	Inverse variance weighted	2	0.0344539	0.0322571	0.285475	-0.0287701	0.0976779	1.03505	0.97164	1.10261
ebi-a-GCST90001935	ebi-a-GCST90013410	Basal cell carcinoma || id:ebi-a-GCST90013410	CD25 on CD39+ CD4 regulatory T cell || id:ebi-a-GCST90001935	Inverse variance weighted	2	-0.0388127	0.0367764	0.291256	-0.110894	0.0332689	0.961931	0.895033	1.03383
ebi-a-GCST90001940	ebi-a-GCST90013410	Basal cell carcinoma || id:ebi-a-GCST90013410	CD25 on CD39+ activated CD4 regulatory T cell || id:ebi-a-GCST90001940	Inverse variance weighted	2	-0.0398347	0.0379261	0.293569	-0.11417	0.0345005	0.960948	0.892106	1.0351
ebi-a-GCST90001475	ebi-a-GCST90013410	Basal cell carcinoma || id:ebi-a-GCST90013410	HLA DR++ monocyte %monocyte || id:ebi-a-GCST90001475	Inverse variance weighted	3	-0.0768187	0.0734549	0.295656	-0.22079	0.067153	0.926058	0.801885	1.06946
ebi-a-GCST90001906	ebi-a-GCST90013410	Basal cell carcinoma || id:ebi-a-GCST90013410	CD86 on granulocyte || id:ebi-a-GCST90001906	Inverse variance weighted	2	-0.0592829	0.0567493	0.296187	-0.170511	0.0519457	0.94244	0.843233	1.05332
ebi-a-GCST90001768	ebi-a-GCST90013410	Basal cell carcinoma || id:ebi-a-GCST90013410	CD24 on IgD+ CD38+ B cell || id:ebi-a-GCST90001768	Inverse variance weighted	2	0.0505537	0.0483938	0.296194	-0.0442982	0.145406	1.05185	0.956669	1.15651
ebi-a-GCST90001545	ebi-a-GCST90013410	Basal cell carcinoma || id:ebi-a-GCST90013410	Terminally Differentiated CD4+ T cell Absolute Count || id:ebi-a-GCST90001545	Inverse variance weighted	2	-0.319388	0.30621	0.296931	-0.91956	0.280783	0.726593	0.398695	1.32417
ebi-a-GCST90002120	ebi-a-GCST90013410	Basal cell carcinoma || id:ebi-a-GCST90013410	CD8 on CD28- CD8+ T cell || id:ebi-a-GCST90002120	Inverse variance weighted	3	0.0771151	0.0742681	0.299114	-0.0684503	0.222681	1.08017	0.93384	1.24942
ebi-a-GCST90001648	ebi-a-GCST90013410	Basal cell carcinoma || id:ebi-a-GCST90013410	HLA DR+ Natural Killer Absolute Count || id:ebi-a-GCST90001648	Inverse variance weighted	4	0.0329652	0.0320579	0.303808	-0.0298683	0.0957986	1.03351	0.970573	1.10054
ebi-a-GCST90001715	ebi-a-GCST90013410	Basal cell carcinoma || id:ebi-a-GCST90013410	BAFF-R on memory B cell || id:ebi-a-GCST90001715	Inverse variance weighted	8	-0.0118124	0.0115333	0.305739	-0.0344176	0.0107928	0.988257	0.966168	1.01085
ebi-a-GCST90001598	ebi-a-GCST90013410	Basal cell carcinoma || id:ebi-a-GCST90013410	CD4-CD8- T cell Absolute Count || id:ebi-a-GCST90001598	Inverse variance weighted	2	-0.0484245	0.0473345	0.306295	-0.1412	0.044351	0.952729	0.868316	1.04535
ebi-a-GCST90002102	ebi-a-GCST90013410	Basal cell carcinoma || id:ebi-a-GCST90013410	CD45RA on resting CD4 regulatory T cell || id:ebi-a-GCST90002102	Inverse variance weighted	7	0.0105176	0.0102965	0.30703	-0.0096635	0.0306987	1.01057	0.990383	1.03117
ebi-a-GCST90001908	ebi-a-GCST90013410	Basal cell carcinoma || id:ebi-a-GCST90013410	CCR7 on naive CD8+ T cell || id:ebi-a-GCST90001908	Inverse variance weighted	2	0.0435996	0.0429111	0.309607	-0.0405061	0.127705	1.04456	0.960303	1.13622
ebi-a-GCST90001870	ebi-a-GCST90013410	Basal cell carcinoma || id:ebi-a-GCST90013410	CD34 on Hematopoietic Stem Cell || id:ebi-a-GCST90001870	Inverse variance weighted	4	-0.0370316	0.0365222	0.310608	-0.108615	0.0345519	0.963646	0.897076	1.03516
ebi-a-GCST90001717	ebi-a-GCST90013410	Basal cell carcinoma || id:ebi-a-GCST90013410	BAFF-R on unswitched memory B cell || id:ebi-a-GCST90001717	Inverse variance weighted	8	-0.0116411	0.0115038	0.311567	-0.0341885	0.0109063	0.988426	0.966389	1.01097
ebi-a-GCST90001669	ebi-a-GCST90013410	Basal cell carcinoma || id:ebi-a-GCST90013410	CD28+ CD45RA- CD8dim T cell Absolute Count || id:ebi-a-GCST90001669	Inverse variance weighted	2	-0.018577	0.0188776	0.325077	-0.0555771	0.018423	0.981594	0.945939	1.01859
ebi-a-GCST90001839	ebi-a-GCST90013410	Basal cell carcinoma || id:ebi-a-GCST90013410	CD3 on Effector Memory CD8+ T cell || id:ebi-a-GCST90001839	Inverse variance weighted	3	0.0301589	0.0307533	0.326755	-0.0301177	0.0904354	1.03062	0.970331	1.09465
ebi-a-GCST90001833	ebi-a-GCST90013410	Basal cell carcinoma || id:ebi-a-GCST90013410	CD62L on CD62L+ Dendritic Cell || id:ebi-a-GCST90001833	Inverse variance weighted	2	0.0581188	0.0592963	0.327016	-0.0581019	0.174339	1.05984	0.943554	1.19046
ebi-a-GCST90001510	ebi-a-GCST90013410	Basal cell carcinoma || id:ebi-a-GCST90013410	CD25++ CD45RA- CD4 not regulatory T cell Absolute Count || id:ebi-a-GCST90001510	Inverse variance weighted	2	0.0445672	0.0458665	0.331214	-0.0453312	0.134466	1.04558	0.955681	1.14393
ebi-a-GCST90001991	ebi-a-GCST90013410	Basal cell carcinoma || id:ebi-a-GCST90013410	HLA DR on CD14+ monocyte || id:ebi-a-GCST90001991	Inverse variance weighted	3	0.0344002	0.0356584	0.334688	-0.0354904	0.104291	1.035	0.965132	1.10992
ebi-a-GCST90002034	ebi-a-GCST90013410	Basal cell carcinoma || id:ebi-a-GCST90013410	CD39 on monocyte || id:ebi-a-GCST90002034	Inverse variance weighted	2	0.0632388	0.0656768	0.335608	-0.0654877	0.191965	1.06528	0.936611	1.21163
ebi-a-GCST90001988	ebi-a-GCST90013410	Basal cell carcinoma || id:ebi-a-GCST90013410	HLA DR on CD14+ CD16- monocyte || id:ebi-a-GCST90001988	Inverse variance weighted	3	0.0334615	0.0349959	0.338994	-0.0351305	0.102053	1.03403	0.965479	1.10744
ebi-a-GCST90001481	ebi-a-GCST90013410	Basal cell carcinoma || id:ebi-a-GCST90013410	Resting CD4 regulatory T cell %CD4 regulatory T cell || id:ebi-a-GCST90001481	Inverse variance weighted	9	0.00933819	0.00979093	0.340206	-0.00985204	0.0285284	1.00938	0.990196	1.02894
ebi-a-GCST90001431	ebi-a-GCST90013410	Basal cell carcinoma || id:ebi-a-GCST90013410	IgD+ CD38- B cell %lymphocyte || id:ebi-a-GCST90001431	Inverse variance weighted	2	-0.0861466	0.0907772	0.342626	-0.26407	0.0917767	0.91746	0.76792	1.09612
ebi-a-GCST90001535	ebi-a-GCST90013410	Basal cell carcinoma || id:ebi-a-GCST90013410	CD45RA- CD4+ T cell %CD4+ T cell || id:ebi-a-GCST90001535	Inverse variance weighted	3	-0.0210159	0.0224482	0.349171	-0.0650143	0.0229825	0.979203	0.937054	1.02325
ebi-a-GCST90001999	ebi-a-GCST90013410	Basal cell carcinoma || id:ebi-a-GCST90013410	PDL-1 on CD14- CD16+ monocyte || id:ebi-a-GCST90001999	Inverse variance weighted	2	0.0391489	0.0419981	0.351255	-0.0431674	0.121465	1.03993	0.957751	1.12915
ebi-a-GCST90001688	ebi-a-GCST90013410	Basal cell carcinoma || id:ebi-a-GCST90013410	CD28+ CD45RA+ CD8+ T cell %T cell || id:ebi-a-GCST90001688	Inverse variance weighted	20	0.00192611	0.00209266	0.357357	-0.0021755	0.00602773	1.00193	0.997827	1.00605
ebi-a-GCST90001864	ebi-a-GCST90013410	Basal cell carcinoma || id:ebi-a-GCST90013410	CD3 on CD28+ CD45RA+ CD8+ T cell || id:ebi-a-GCST90001864	Inverse variance weighted	3	0.0394912	0.043344	0.362238	-0.0454632	0.124446	1.04028	0.955555	1.13252
ebi-a-GCST90001710	ebi-a-GCST90013410	Basal cell carcinoma || id:ebi-a-GCST90013410	BAFF-R on IgD- CD24- B cell || id:ebi-a-GCST90001710	Inverse variance weighted	9	-0.0119152	0.0131335	0.364281	-0.0376569	0.0138265	0.988155	0.963043	1.01392
ebi-a-GCST90002017	ebi-a-GCST90013410	Basal cell carcinoma || id:ebi-a-GCST90013410	CCR2 on monocyte || id:ebi-a-GCST90002017	Inverse variance weighted	2	-0.0685776	0.0756946	0.364948	-0.216939	0.0797838	0.933721	0.804979	1.08305
ebi-a-GCST90001888	ebi-a-GCST90013410	Basal cell carcinoma || id:ebi-a-GCST90013410	CD28 on CD39+ secreting CD4 regulatory T cell || id:ebi-a-GCST90001888	Inverse variance weighted	3	0.0208773	0.0231134	0.366391	-0.024425	0.0661796	1.0211	0.975871	1.06842
ebi-a-GCST90001621	ebi-a-GCST90013410	Basal cell carcinoma || id:ebi-a-GCST90013410	Natural Killer T Absolute Count || id:ebi-a-GCST90001621	Inverse variance weighted	6	0.0318155	0.0352273	0.366448	-0.0372301	0.100861	1.03233	0.963454	1.10612
ebi-a-GCST90001804	ebi-a-GCST90013410	Basal cell carcinoma || id:ebi-a-GCST90013410	CD27 on IgD- CD38dim B cell || id:ebi-a-GCST90001804	Inverse variance weighted	6	-0.014726	0.0163204	0.366895	-0.046714	0.017262	0.985382	0.95436	1.01741
ebi-a-GCST90001757	ebi-a-GCST90013410	Basal cell carcinoma || id:ebi-a-GCST90013410	CD20 on IgD- CD38dim B cell || id:ebi-a-GCST90001757	Inverse variance weighted	7	0.0589357	0.0653746	0.367319	-0.0691986	0.18707	1.06071	0.933141	1.20571
ebi-a-GCST90001711	ebi-a-GCST90013410	Basal cell carcinoma || id:ebi-a-GCST90013410	BAFF-R on IgD- CD27- B cell || id:ebi-a-GCST90001711	Inverse variance weighted	9	-0.011634	0.0131136	0.374987	-0.0373367	0.0140687	0.988433	0.963352	1.01417
ebi-a-GCST90001482	ebi-a-GCST90013410	Basal cell carcinoma || id:ebi-a-GCST90013410	Resting CD4 regulatory T cell %CD4+ T cell || id:ebi-a-GCST90001482	Inverse variance weighted	5	0.0106201	0.0120775	0.379221	-0.0130517	0.0342919	1.01068	0.987033	1.03489
ebi-a-GCST90001661	ebi-a-GCST90013410	Basal cell carcinoma || id:ebi-a-GCST90013410	CD28- CD8dim T cell %T cell || id:ebi-a-GCST90001661	Inverse variance weighted	3	0.0395183	0.0454541	0.384623	-0.0495718	0.128608	1.04031	0.951637	1.13724
ebi-a-GCST90001401	ebi-a-GCST90013410	Basal cell carcinoma || id:ebi-a-GCST90013410	IgD- CD27- B cell Absolute Count || id:ebi-a-GCST90001401	Inverse variance weighted	2	0.0330597	0.0380915	0.385449	-0.0415997	0.107719	1.03361	0.959254	1.11373
ebi-a-GCST90001985	ebi-a-GCST90013410	Basal cell carcinoma || id:ebi-a-GCST90013410	CD40 on monocytes || id:ebi-a-GCST90001985	Inverse variance weighted	5	0.0110927	0.0129062	0.390074	-0.0142035	0.0363889	1.01115	0.985897	1.03706
ebi-a-GCST90001892	ebi-a-GCST90013410	Basal cell carcinoma || id:ebi-a-GCST90013410	CD28 on CD39+ CD4+ T cell || id:ebi-a-GCST90001892	Inverse variance weighted	4	0.014698	0.0171231	0.390689	-0.0188634	0.0482593	1.01481	0.981313	1.04944
ebi-a-GCST90002062	ebi-a-GCST90013410	Basal cell carcinoma || id:ebi-a-GCST90013410	CD4 on CD28+ CD4+ T cell || id:ebi-a-GCST90002062	Inverse variance weighted	2	-0.0427904	0.0499204	0.391349	-0.140634	0.0550535	0.958112	0.868807	1.0566
ebi-a-GCST90001700	ebi-a-GCST90013410	Basal cell carcinoma || id:ebi-a-GCST90013410	CD45RA+ CD28- CD8+ T cell %T cell || id:ebi-a-GCST90001700	Inverse variance weighted	38	-0.000169616	0.000200968	0.398671	-0.000563513	0.000224281	0.99983	0.999437	1.00022
ebi-a-GCST90001551	ebi-a-GCST90013410	Basal cell carcinoma || id:ebi-a-GCST90013410	Naive CD8+ T cell Absolute Count || id:ebi-a-GCST90001551	Inverse variance weighted	2	0.064452	0.0765864	0.400034	-0.0856573	0.214561	1.06657	0.917909	1.23932
ebi-a-GCST90001432	ebi-a-GCST90013410	Basal cell carcinoma || id:ebi-a-GCST90013410	Unswitched memory B cell %lymphocyte || id:ebi-a-GCST90001432	Inverse variance weighted	3	-0.051882	0.0617254	0.400612	-0.172864	0.0690999	0.949441	0.841252	1.07154
ebi-a-GCST90001483	ebi-a-GCST90013410	Basal cell carcinoma || id:ebi-a-GCST90013410	CD39+ resting CD4 regulatory T cell Absolute Count || id:ebi-a-GCST90001483	Inverse variance weighted	9	0.00831085	0.00988883	0.400668	-0.0110713	0.0276929	1.00835	0.98899	1.02808
ebi-a-GCST90002035	ebi-a-GCST90013410	Basal cell carcinoma || id:ebi-a-GCST90013410	CD80 on myeloid Dendritic Cell || id:ebi-a-GCST90002035	Inverse variance weighted	4	-0.0808989	0.0970565	0.404549	-0.27113	0.109332	0.922287	0.762518	1.11553
ebi-a-GCST90001679	ebi-a-GCST90013410	Basal cell carcinoma || id:ebi-a-GCST90013410	CD25++ CD8+ T cell %T cell || id:ebi-a-GCST90001679	Inverse variance weighted	2	0.0601319	0.0725699	0.407327	-0.0821051	0.202369	1.06198	0.921175	1.2243
ebi-a-GCST90001984	ebi-a-GCST90013410	Basal cell carcinoma || id:ebi-a-GCST90013410	HLA DR on CD14- CD16+ monocyte || id:ebi-a-GCST90001984	Inverse variance weighted	6	0.0350425	0.0423541	0.408028	-0.0479716	0.118057	1.03566	0.953161	1.12531
ebi-a-GCST90001826	ebi-a-GCST90013410	Basal cell carcinoma || id:ebi-a-GCST90013410	IgD on unswitched memory B cell || id:ebi-a-GCST90001826	Inverse variance weighted	2	0.138321	0.167241	0.408195	-0.189471	0.466113	1.14834	0.827396	1.59379
ebi-a-GCST90001932	ebi-a-GCST90013410	Basal cell carcinoma || id:ebi-a-GCST90013410	CD127 on CD45RA+ CD4+ T cell || id:ebi-a-GCST90001932	Inverse variance weighted	4	0.0220633	0.0269984	0.41381	-0.0308536	0.0749801	1.02231	0.969618	1.07786
ebi-a-GCST90001516	ebi-a-GCST90013410	Basal cell carcinoma || id:ebi-a-GCST90013410	Immature Myeloid-Derived Suppressor Cells %CD33dim HLA DR- CD66b- || id:ebi-a-GCST90001516	Inverse variance weighted	2	0.0531749	0.0651404	0.414321	-0.0745002	0.18085	1.05461	0.928207	1.19824
ebi-a-GCST90001980	ebi-a-GCST90013410	Basal cell carcinoma || id:ebi-a-GCST90013410	CD40 on CD14+ CD16- monocyte || id:ebi-a-GCST90001980	Inverse variance weighted	4	0.0114548	0.0140457	0.414764	-0.0160748	0.0389845	1.01152	0.984054	1.03975
ebi-a-GCST90001496	ebi-a-GCST90013410	Basal cell carcinoma || id:ebi-a-GCST90013410	CD39+ secreting CD4 regulatory T cell %secreting CD4 regulatory T cell || id:ebi-a-GCST90001496	Inverse variance weighted	6	0.00757386	0.00933066	0.416954	-0.0107142	0.0258619	1.0076	0.989343	1.0262
ebi-a-GCST90001704	ebi-a-GCST90013410	Basal cell carcinoma || id:ebi-a-GCST90013410	BAFF-R on IgD+ CD24- B cell || id:ebi-a-GCST90001704	Inverse variance weighted	10	-0.00878571	0.0109024	0.420328	-0.0301544	0.0125829	0.991253	0.970296	1.01266
ebi-a-GCST90002033	ebi-a-GCST90013410	Basal cell carcinoma || id:ebi-a-GCST90013410	CD39 on granulocyte || id:ebi-a-GCST90002033	Inverse variance weighted	2	0.0695429	0.0864391	0.421091	-0.0998778	0.238964	1.07202	0.904948	1.26993
ebi-a-GCST90001571	ebi-a-GCST90013410	Basal cell carcinoma || id:ebi-a-GCST90013410	Effector Memory CD4-CD8- T cell %T cell || id:ebi-a-GCST90001571	Inverse variance weighted	3	-0.0420079	0.0524877	0.423515	-0.144884	0.060868	0.958862	0.865123	1.06276
ebi-a-GCST90001754	ebi-a-GCST90013410	Basal cell carcinoma || id:ebi-a-GCST90013410	CD20 on IgD- CD27- B cell || id:ebi-a-GCST90001754	Inverse variance weighted	4	-0.0300556	0.0376184	0.424314	-0.103788	0.0436765	0.970392	0.901417	1.04464
ebi-a-GCST90001439	ebi-a-GCST90013410	Basal cell carcinoma || id:ebi-a-GCST90013410	IgD+ CD24+ B cell %lymphocyte || id:ebi-a-GCST90001439	Inverse variance weighted	2	-0.0486256	0.0614722	0.428934	-0.169111	0.0718599	0.952538	0.844415	1.0745
ebi-a-GCST90001708	ebi-a-GCST90013410	Basal cell carcinoma || id:ebi-a-GCST90013410	BAFF-R on IgD+ CD38+ B cell || id:ebi-a-GCST90001708	Inverse variance weighted	10	-0.00895462	0.0113648	0.430738	-0.0312295	0.0133203	0.991085	0.969253	1.01341
ebi-a-GCST90001541	ebi-a-GCST90013410	Basal cell carcinoma || id:ebi-a-GCST90013410	Naive CD4+ T cell %CD4+ T cell || id:ebi-a-GCST90001541	Inverse variance weighted	2	0.0407457	0.0517975	0.431496	-0.0607774	0.142269	1.04159	0.941033	1.15289
ebi-a-GCST90001491	ebi-a-GCST90013410	Basal cell carcinoma || id:ebi-a-GCST90013410	CD39+ activated CD4 regulatory T cell %CD4 regulatory T cell || id:ebi-a-GCST90001491	Inverse variance weighted	6	0.00833177	0.0105941	0.431602	-0.0124327	0.0290962	1.00837	0.987644	1.02952
ebi-a-GCST90001973	ebi-a-GCST90013410	Basal cell carcinoma || id:ebi-a-GCST90013410	FSC-A on CD4+ T cell || id:ebi-a-GCST90001973	Inverse variance weighted	3	-0.0751861	0.0958288	0.432695	-0.26301	0.112638	0.927571	0.768734	1.11923
ebi-a-GCST90001803	ebi-a-GCST90013410	Basal cell carcinoma || id:ebi-a-GCST90013410	CD27 on IgD- CD38+ B cell || id:ebi-a-GCST90001803	Inverse variance weighted	2	-0.041467	0.0529478	0.433529	-0.145245	0.0623107	0.959381	0.864811	1.06429
ebi-a-GCST90001890	ebi-a-GCST90013410	Basal cell carcinoma || id:ebi-a-GCST90013410	CD28 on CD45RA+ CD4+ T cell || id:ebi-a-GCST90001890	Inverse variance weighted	2	-0.136416	0.174404	0.434105	-0.478248	0.205416	0.872479	0.619868	1.22804
ebi-a-GCST90001659	ebi-a-GCST90013410	Basal cell carcinoma || id:ebi-a-GCST90013410	CD39+ CD4+ T cell %CD4+ T cell || id:ebi-a-GCST90001659	Inverse variance weighted	6	0.00746799	0.0095524	0.434337	-0.0112547	0.0261907	1.0075	0.988808	1.02654
ebi-a-GCST90001920	ebi-a-GCST90013410	Basal cell carcinoma || id:ebi-a-GCST90013410	CD45 on HLA DR+ CD4+ T cell || id:ebi-a-GCST90001920	Inverse variance weighted	2	0.0409006	0.0523999	0.435069	-0.0618032	0.143604	1.04175	0.940068	1.15443
ebi-a-GCST90001627	ebi-a-GCST90013410	Basal cell carcinoma || id:ebi-a-GCST90013410	HLA DR+ CD8+ T cell Absolute Count || id:ebi-a-GCST90001627	Inverse variance weighted	4	-0.0370563	0.0476713	0.436965	-0.130492	0.0563796	0.963622	0.877663	1.058
ebi-a-GCST90001831	ebi-a-GCST90013410	Basal cell carcinoma || id:ebi-a-GCST90013410	CD62L on CD62L+ myeloid Dendritic Cell || id:ebi-a-GCST90001831	Inverse variance weighted	2	-0.0452798	0.0583427	0.43769	-0.159631	0.069072	0.95573	0.852458	1.07151
ebi-a-GCST90001658	ebi-a-GCST90013410	Basal cell carcinoma || id:ebi-a-GCST90013410	CD39+ CD4+ T cell %T cell || id:ebi-a-GCST90001658	Inverse variance weighted	6	0.00749488	0.00968781	0.439144	-0.0114932	0.026483	1.00752	0.988573	1.02684
ebi-a-GCST90001512	ebi-a-GCST90013410	Basal cell carcinoma || id:ebi-a-GCST90013410	CD25++ CD45RA- CD4 not regulatory T cell %T cell || id:ebi-a-GCST90001512	Inverse variance weighted	3	0.024153	0.0313404	0.440906	-0.0372743	0.0855802	1.02445	0.963412	1.08935
ebi-a-GCST90001497	ebi-a-GCST90013410	Basal cell carcinoma || id:ebi-a-GCST90013410	CD39+ secreting CD4 regulatory T cell %CD4 regulatory T cell || id:ebi-a-GCST90001497	Inverse variance weighted	7	0.0072617	0.00947235	0.443307	-0.0113041	0.0258275	1.00729	0.98876	1.02616
ebi-a-GCST90001829	ebi-a-GCST90013410	Basal cell carcinoma || id:ebi-a-GCST90013410	BAFF-R on B cell || id:ebi-a-GCST90001829	Inverse variance weighted	10	-0.00840973	0.0110199	0.445382	-0.0300088	0.0131894	0.991626	0.970437	1.01328
ebi-a-GCST90001442	ebi-a-GCST90013410	Basal cell carcinoma || id:ebi-a-GCST90013410	CD24+ CD27+ B cell %lymphocyte || id:ebi-a-GCST90001442	Inverse variance weighted	2	-0.0502036	0.0658778	0.446017	-0.179324	0.0789168	0.951036	0.835835	1.08211
ebi-a-GCST90001691	ebi-a-GCST90013410	Basal cell carcinoma || id:ebi-a-GCST90013410	CD28+ CD45RA- CD8+ T cell %T cell || id:ebi-a-GCST90001691	Inverse variance weighted	2	-0.0129052	0.0170676	0.449577	-0.0463578	0.0205474	0.987178	0.9547	1.02076
ebi-a-GCST90001724	ebi-a-GCST90013410	Basal cell carcinoma || id:ebi-a-GCST90013410	CD19 on IgD+ CD24+ B cell || id:ebi-a-GCST90001724	Inverse variance weighted	3	0.0457466	0.060645	0.450649	-0.0731176	0.164611	1.04681	0.929492	1.17893
ebi-a-GCST90001660	ebi-a-GCST90013410	Basal cell carcinoma || id:ebi-a-GCST90013410	CD39+ CD4+ T cell Absolute Count || id:ebi-a-GCST90001660	Inverse variance weighted	6	0.00715884	0.00951491	0.451822	-0.0114904	0.0258081	1.00718	0.988575	1.02614
ebi-a-GCST90001644	ebi-a-GCST90013410	Basal cell carcinoma || id:ebi-a-GCST90013410	B cell %lymphocyte || id:ebi-a-GCST90001644	Inverse variance weighted	2	-0.0450447	0.060174	0.454114	-0.162986	0.0728963	0.955955	0.849603	1.07562
ebi-a-GCST90001994	ebi-a-GCST90013410	Basal cell carcinoma || id:ebi-a-GCST90013410	CX3CR1 on CD14- CD16- || id:ebi-a-GCST90001994	Inverse variance weighted	3	0.0250013	0.0334194	0.454396	-0.0405008	0.0905034	1.02532	0.960308	1.09473
ebi-a-GCST90001824	ebi-a-GCST90013410	Basal cell carcinoma || id:ebi-a-GCST90013410	IgD on IgD+ CD38+ B cell || id:ebi-a-GCST90001824	Inverse variance weighted	4	-0.0346297	0.0464233	0.455694	-0.125619	0.0563599	0.965963	0.881951	1.05798
ebi-a-GCST90001716	ebi-a-GCST90013410	Basal cell carcinoma || id:ebi-a-GCST90013410	BAFF-R on naive-mature B cell || id:ebi-a-GCST90001716	Inverse variance weighted	10	-0.00817093	0.0109635	0.456099	-0.0296594	0.0133175	0.991862	0.970776	1.01341
ebi-a-GCST90002025	ebi-a-GCST90013410	Basal cell carcinoma || id:ebi-a-GCST90013410	CD4 on Effector Memory CD4+ T cell || id:ebi-a-GCST90002025	Inverse variance weighted	3	0.0915487	0.123585	0.458828	-0.150677	0.333775	1.09587	0.860125	1.39623
ebi-a-GCST90001547	ebi-a-GCST90013410	Basal cell carcinoma || id:ebi-a-GCST90013410	Terminally Differentiated CD4+ T cell %T cell || id:ebi-a-GCST90001547	Inverse variance weighted	5	0.0235591	0.0318455	0.459425	-0.0388581	0.0859763	1.02384	0.961887	1.08978
ebi-a-GCST90001526	ebi-a-GCST90013410	Basal cell carcinoma || id:ebi-a-GCST90013410	CD33dim HLA DR+ CD11b+ %CD33dim HLA DR+ || id:ebi-a-GCST90001526	Inverse variance weighted	3	0.011445	0.0157569	0.467624	-0.0194385	0.0423286	1.01151	0.980749	1.04324
ebi-a-GCST90001761	ebi-a-GCST90013410	Basal cell carcinoma || id:ebi-a-GCST90013410	CD20 on switched memory B cell || id:ebi-a-GCST90001761	Inverse variance weighted	7	0.047897	0.0660734	0.46851	-0.0816069	0.177401	1.04906	0.921634	1.19411
ebi-a-GCST90001901	ebi-a-GCST90013410	Basal cell carcinoma || id:ebi-a-GCST90013410	CD28 on CD39+ resting CD4 regulatory T cell || id:ebi-a-GCST90001901	Inverse variance weighted	2	-0.1717	0.237488	0.469689	-0.637177	0.293777	0.842232	0.528783	1.34148
ebi-a-GCST90001528	ebi-a-GCST90013410	Basal cell carcinoma || id:ebi-a-GCST90013410	CD33dim HLA DR+ CD11b- %CD33dim HLA DR+ || id:ebi-a-GCST90001528	Inverse variance weighted	3	-0.0114303	0.0158221	0.470034	-0.0424417	0.0195811	0.988635	0.958446	1.01977
ebi-a-GCST90002118	ebi-a-GCST90013410	Basal cell carcinoma || id:ebi-a-GCST90013410	CD8 on CD28+ CD45RA- CD8+ T cell || id:ebi-a-GCST90002118	Inverse variance weighted	3	0.0407728	0.0568791	0.473477	-0.0707103	0.152256	1.04162	0.931732	1.16446
ebi-a-GCST90002089	ebi-a-GCST90013410	Basal cell carcinoma || id:ebi-a-GCST90013410	CD11c on monocyte || id:ebi-a-GCST90002089	Inverse variance weighted	2	0.0241101	0.0337838	0.475439	-0.0421062	0.0903264	1.0244	0.958768	1.09453
ebi-a-GCST90001705	ebi-a-GCST90013410	Basal cell carcinoma || id:ebi-a-GCST90013410	BAFF-R on IgD+ CD38- B cell || id:ebi-a-GCST90001705	Inverse variance weighted	9	-0.00798299	0.0111905	0.475616	-0.0299164	0.0139504	0.992049	0.970527	1.01405
ebi-a-GCST90001665	ebi-a-GCST90013410	Basal cell carcinoma || id:ebi-a-GCST90013410	CD28+ CD45RA+ CD8dim T cell %CD8dim T cell || id:ebi-a-GCST90001665	Inverse variance weighted	4	0.012866	0.018084	0.476799	-0.0225785	0.0483106	1.01295	0.977674	1.0495
ebi-a-GCST90001637	ebi-a-GCST90013410	Basal cell carcinoma || id:ebi-a-GCST90013410	CD4-CD8- Natural Killer T %T cell || id:ebi-a-GCST90001637	Inverse variance weighted	6	0.0187984	0.0264869	0.477875	-0.0331159	0.0707128	1.01898	0.967426	1.07327
ebi-a-GCST90001907	ebi-a-GCST90013410	Basal cell carcinoma || id:ebi-a-GCST90013410	CCR7 on naive CD4+ T cell || id:ebi-a-GCST90001907	Inverse variance weighted	4	0.0171545	0.0243182	0.480549	-0.0305092	0.0648182	1.0173	0.969952	1.06697
ebi-a-GCST90001709	ebi-a-GCST90013410	Basal cell carcinoma || id:ebi-a-GCST90013410	BAFF-R on IgD+ CD38dim B cell || id:ebi-a-GCST90001709	Inverse variance weighted	10	-0.00767663	0.0109022	0.481349	-0.029045	0.0136917	0.992353	0.971373	1.01379
ebi-a-GCST90001594	ebi-a-GCST90013410	Basal cell carcinoma || id:ebi-a-GCST90013410	CD4+CD8+ T cell Absolute Count || id:ebi-a-GCST90001594	Inverse variance weighted	2	-0.0244952	0.0351079	0.485358	-0.0933067	0.0443163	0.975802	0.910914	1.04531
ebi-a-GCST90001753	ebi-a-GCST90013410	Basal cell carcinoma || id:ebi-a-GCST90013410	CD20 on IgD- CD24- B cell || id:ebi-a-GCST90001753	Inverse variance weighted	2	0.216833	0.311481	0.486344	-0.39367	0.827337	1.24214	0.674576	2.28722
ebi-a-GCST90002060	ebi-a-GCST90013410	Basal cell carcinoma || id:ebi-a-GCST90013410	CD8 on HLA DR+ CD8+ T cell || id:ebi-a-GCST90002060	Inverse variance weighted	2	0.0406301	0.058772	0.489366	-0.074563	0.155823	1.04147	0.928149	1.16862
ebi-a-GCST90002121	ebi-a-GCST90013410	Basal cell carcinoma || id:ebi-a-GCST90013410	CD8 on CD39+ CD8+ T cell || id:ebi-a-GCST90002121	Inverse variance weighted	5	0.024055	0.0348704	0.490295	-0.0442911	0.092401	1.02435	0.956675	1.0968
ebi-a-GCST90001992	ebi-a-GCST90013410	Basal cell carcinoma || id:ebi-a-GCST90013410	CCR2 on CD14+ CD16+ monocyte || id:ebi-a-GCST90001992	Inverse variance weighted	2	-0.0414671	0.0609431	0.496237	-0.160915	0.0779813	0.959381	0.851364	1.0811
ebi-a-GCST90001719	ebi-a-GCST90013410	Basal cell carcinoma || id:ebi-a-GCST90013410	BAFF-R on IgD+ B cell || id:ebi-a-GCST90001719	Inverse variance weighted	10	-0.00740115	0.010952	0.499182	-0.0288672	0.0140649	0.992626	0.971546	1.01416
ebi-a-GCST90001720	ebi-a-GCST90013410	Basal cell carcinoma || id:ebi-a-GCST90013410	BAFF-R on transitional B cell || id:ebi-a-GCST90001720	Inverse variance weighted	8	-0.00810398	0.0121198	0.503715	-0.0318588	0.0156508	0.991929	0.968643	1.01577
ebi-a-GCST90001690	ebi-a-GCST90013410	Basal cell carcinoma || id:ebi-a-GCST90013410	CD28+ CD45RA+ CD8+ T cell Absolute Count || id:ebi-a-GCST90001690	Inverse variance weighted	3	0.0410568	0.0618011	0.506475	-0.0800734	0.162187	1.04191	0.923049	1.17608
ebi-a-GCST90001484	ebi-a-GCST90013410	Basal cell carcinoma || id:ebi-a-GCST90013410	CD39+ resting CD4 regulatory T cell %resting CD4 regulatory T cell || id:ebi-a-GCST90001484	Inverse variance weighted	6	0.0069681	0.0105621	0.509428	-0.0137336	0.0276698	1.00699	0.98636	1.02806
ebi-a-GCST90001808	ebi-a-GCST90013410	Basal cell carcinoma || id:ebi-a-GCST90013410	CD27 on switched memory B cell || id:ebi-a-GCST90001808	Inverse variance weighted	9	-0.00935678	0.0148064	0.527424	-0.0383773	0.0196637	0.990687	0.96235	1.01986
ebi-a-GCST90001560	ebi-a-GCST90013410	Basal cell carcinoma || id:ebi-a-GCST90013410	CD45RA+ CD8+ T cell Absolute Count || id:ebi-a-GCST90001560	Inverse variance weighted	2	0.0317111	0.0505309	0.530293	-0.0673294	0.130752	1.03222	0.934887	1.13968
ebi-a-GCST90001610	ebi-a-GCST90013410	Basal cell carcinoma || id:ebi-a-GCST90013410	CD4+ CD8dim T cell %lymphocyte || id:ebi-a-GCST90001610	Inverse variance weighted	3	0.0167223	0.0270332	0.536192	-0.0362629	0.0697074	1.01686	0.964387	1.07219
ebi-a-GCST90001819	ebi-a-GCST90013410	Basal cell carcinoma || id:ebi-a-GCST90013410	CD38 on transitional B cell || id:ebi-a-GCST90001819	Inverse variance weighted	5	-0.0152305	0.0248355	0.539706	-0.0639081	0.033447	0.984885	0.938091	1.03401
ebi-a-GCST90001502	ebi-a-GCST90013410	Basal cell carcinoma || id:ebi-a-GCST90013410	Activated & secreting CD4 regulatory T cell %CD4 regulatory T cell || id:ebi-a-GCST90001502	Inverse variance weighted	8	-0.00560738	0.00917967	0.5413	-0.0235995	0.0123848	0.994408	0.976677	1.01246
ebi-a-GCST90001638	ebi-a-GCST90013410	Basal cell carcinoma || id:ebi-a-GCST90013410	CD4-CD8- Natural Killer T %lymphocyte || id:ebi-a-GCST90001638	Inverse variance weighted	7	0.0156879	0.0259823	0.545983	-0.0352374	0.0666131	1.01581	0.965376	1.06888
ebi-a-GCST90001926	ebi-a-GCST90013410	Basal cell carcinoma || id:ebi-a-GCST90013410	CD127 on granulocyte || id:ebi-a-GCST90001926	Inverse variance weighted	5	0.0147998	0.0245281	0.546255	-0.0332753	0.062875	1.01491	0.967272	1.06489
ebi-a-GCST90001485	ebi-a-GCST90013410	Basal cell carcinoma || id:ebi-a-GCST90013410	CD39+ resting CD4 regulatory T cell %CD4 regulatory T cell || id:ebi-a-GCST90001485	Inverse variance weighted	10	0.00492305	0.00829674	0.552932	-0.0113386	0.0211847	1.00494	0.988725	1.02141
ebi-a-GCST90001663	ebi-a-GCST90013410	Basal cell carcinoma || id:ebi-a-GCST90013410	CD28- CD8dim T cell Absolute Count || id:ebi-a-GCST90001663	Inverse variance weighted	2	0.0291238	0.0491663	0.553614	-0.0672421	0.12549	1.02955	0.934969	1.1337
ebi-a-GCST90001706	ebi-a-GCST90013410	Basal cell carcinoma || id:ebi-a-GCST90013410	BAFF-R on IgD+ CD38- naive B cell || id:ebi-a-GCST90001706	Inverse variance weighted	8	-0.00644428	0.0109444	0.555981	-0.0278952	0.0150067	0.993576	0.97249	1.01512
ebi-a-GCST90001489	ebi-a-GCST90013410	Basal cell carcinoma || id:ebi-a-GCST90013410	CD39+ activated CD4 regulatory T cell Absolute Count || id:ebi-a-GCST90001489	Inverse variance weighted	5	0.00640846	0.0109869	0.559704	-0.0151259	0.0279428	1.00643	0.984988	1.02834
ebi-a-GCST90001696	ebi-a-GCST90013410	Basal cell carcinoma || id:ebi-a-GCST90013410	CD45RA- CD28- CD8+ T cell %CD8+ T cell || id:ebi-a-GCST90001696	Inverse variance weighted	5	0.000645833	0.00111	0.560682	-0.00152978	0.00282144	1.00065	0.998471	1.00283
ebi-a-GCST90001887	ebi-a-GCST90013410	Basal cell carcinoma || id:ebi-a-GCST90013410	CD28 on secreting CD4 regulatory T cell || id:ebi-a-GCST90001887	Inverse variance weighted	3	-0.0750816	0.130273	0.564386	-0.330417	0.180254	0.927668	0.718624	1.19752
ebi-a-GCST90001981	ebi-a-GCST90013410	Basal cell carcinoma || id:ebi-a-GCST90013410	CD40 on CD14+ CD16+ monocyte || id:ebi-a-GCST90001981	Inverse variance weighted	4	0.00775718	0.0134608	0.564427	-0.018626	0.0341404	1.00779	0.981546	1.03473
ebi-a-GCST90002119	ebi-a-GCST90013410	Basal cell carcinoma || id:ebi-a-GCST90013410	CD8 on CD28+ CD45RA+ CD8+ T cell || id:ebi-a-GCST90002119	Inverse variance weighted	6	0.0126366	0.021959	0.564979	-0.0304031	0.0556762	1.01272	0.970054	1.05726
ebi-a-GCST90001979	ebi-a-GCST90013410	Basal cell carcinoma || id:ebi-a-GCST90013410	CD16 on CD14- CD16+ monocyte || id:ebi-a-GCST90001979	Inverse variance weighted	7	0.0137933	0.0241868	0.568487	-0.0336129	0.0611995	1.01389	0.966946	1.06311
ebi-a-GCST90002057	ebi-a-GCST90013410	Basal cell carcinoma || id:ebi-a-GCST90013410	CD8 on Terminally Differentiated CD8+ T cell || id:ebi-a-GCST90002057	Inverse variance weighted	2	-0.0422531	0.0742916	0.569528	-0.187865	0.103359	0.958627	0.828727	1.10889
ebi-a-GCST90001798	ebi-a-GCST90013410	Basal cell carcinoma || id:ebi-a-GCST90013410	CD27 on CD24+ CD27+ B cell || id:ebi-a-GCST90001798	Inverse variance weighted	9	-0.00882026	0.0156672	0.573452	-0.039528	0.0218875	0.991219	0.961243	1.02213
ebi-a-GCST90001614	ebi-a-GCST90013410	Basal cell carcinoma || id:ebi-a-GCST90013410	CD8+ and CD8dim T cell %leukocyte || id:ebi-a-GCST90001614	Inverse variance weighted	2	-0.154731	0.274889	0.573514	-0.693513	0.384052	0.856646	0.499817	1.46822
ebi-a-GCST90001544	ebi-a-GCST90013410	Basal cell carcinoma || id:ebi-a-GCST90013410	Effector Memory CD4+ T cell %T cell || id:ebi-a-GCST90001544	Inverse variance weighted	2	-0.0319768	0.0568734	0.573949	-0.143449	0.0794951	0.968529	0.866365	1.08274
ebi-a-GCST90002036	ebi-a-GCST90013410	Basal cell carcinoma || id:ebi-a-GCST90013410	CD80 on CD62L+ myeloid Dendritic Cell || id:ebi-a-GCST90002036	Inverse variance weighted	3	-0.0728615	0.129687	0.574235	-0.327048	0.181325	0.92973	0.721049	1.1988
ebi-a-GCST90001584	ebi-a-GCST90013410	Basal cell carcinoma || id:ebi-a-GCST90013410	CD14- CD16+ monocyte %monocyte || id:ebi-a-GCST90001584	Inverse variance weighted	2	-0.0222485	0.039603	0.57426	-0.0998705	0.0553734	0.977997	0.904955	1.05694
ebi-a-GCST90001426	ebi-a-GCST90013410	Basal cell carcinoma || id:ebi-a-GCST90013410	IgD- CD38dim B cell %lymphocyte || id:ebi-a-GCST90001426	Inverse variance weighted	2	0.0481082	0.0857578	0.574813	-0.119977	0.216193	1.04928	0.886941	1.24134
ebi-a-GCST90002012	ebi-a-GCST90013410	Basal cell carcinoma || id:ebi-a-GCST90013410	CX3CR1 on CD14- CD16+ monocyte || id:ebi-a-GCST90002012	Inverse variance weighted	2	-0.0239377	0.0427198	0.575246	-0.107668	0.059793	0.976347	0.897925	1.06162
ebi-a-GCST90002101	ebi-a-GCST90013410	Basal cell carcinoma || id:ebi-a-GCST90013410	CD45RA on Terminally Differentiated CD8+ T cell || id:ebi-a-GCST90002101	Inverse variance weighted	2	0.0438194	0.0783023	0.57574	-0.109653	0.197292	1.04479	0.896145	1.2181
ebi-a-GCST90001613	ebi-a-GCST90013410	Basal cell carcinoma || id:ebi-a-GCST90013410	CD4-CD8- T cell %leukocyte || id:ebi-a-GCST90001613	Inverse variance weighted	4	-0.0252091	0.0451405	0.57653	-0.113684	0.0632662	0.975106	0.89254	1.06531
ebi-a-GCST90001486	ebi-a-GCST90013410	Basal cell carcinoma || id:ebi-a-GCST90013410	Activated CD4 regulatory T cell Absolute Count || id:ebi-a-GCST90001486	Inverse variance weighted	2	-0.012011	0.0215954	0.578085	-0.0543381	0.030316	0.988061	0.947112	1.03078
ebi-a-GCST90001474	ebi-a-GCST90013410	Basal cell carcinoma || id:ebi-a-GCST90013410	Plasmacytoid Dendritic Cell %Dendritic Cell || id:ebi-a-GCST90001474	Inverse variance weighted	2	0.0308324	0.0557405	0.580166	-0.078419	0.140084	1.03131	0.924577	1.15037
ebi-a-GCST90001743	ebi-a-GCST90013410	Basal cell carcinoma || id:ebi-a-GCST90013410	CD20 on B cell || id:ebi-a-GCST90001743	Inverse variance weighted	3	0.020165	0.0365795	0.581452	-0.0515309	0.0918609	1.02037	0.949774	1.09621
ebi-a-GCST90001987	ebi-a-GCST90013410	Basal cell carcinoma || id:ebi-a-GCST90013410	CD64 on CD14+ CD16- monocyte || id:ebi-a-GCST90001987	Inverse variance weighted	5	0.00932815	0.0170999	0.585404	-0.0241877	0.042844	1.00937	0.976102	1.04378
ebi-a-GCST90002006	ebi-a-GCST90013410	Basal cell carcinoma || id:ebi-a-GCST90013410	CD64 on monocyte || id:ebi-a-GCST90002006	Inverse variance weighted	5	0.0096906	0.017938	0.589039	-0.0254678	0.044849	1.00974	0.974854	1.04587
ebi-a-GCST90001692	ebi-a-GCST90013410	Basal cell carcinoma || id:ebi-a-GCST90013410	CD28+ CD45RA- CD8+ T cell %CD8+ T cell || id:ebi-a-GCST90001692	Inverse variance weighted	4	0.0169293	0.0318813	0.59541	-0.045558	0.0794166	1.01707	0.955464	1.08266
ebi-a-GCST90001500	ebi-a-GCST90013410	Basal cell carcinoma || id:ebi-a-GCST90013410	Activated & resting CD4 regulatory T cell %CD4+ T cell || id:ebi-a-GCST90001500	Inverse variance weighted	3	0.0113182	0.0216855	0.601723	-0.0311854	0.0538218	1.01138	0.969296	1.0553
ebi-a-GCST90001609	ebi-a-GCST90013410	Basal cell carcinoma || id:ebi-a-GCST90013410	CD4+ CD8dim T cell Absolute Count || id:ebi-a-GCST90001609	Inverse variance weighted	2	0.0191603	0.0373474	0.607931	-0.0540406	0.0923613	1.01935	0.947394	1.09676
ebi-a-GCST90002111	ebi-a-GCST90013410	Basal cell carcinoma || id:ebi-a-GCST90013410	HLA DR on CD33dim HLA DR+ CD11b- || id:ebi-a-GCST90002111	Inverse variance weighted	4	0.00884246	0.0173094	0.609458	-0.025084	0.0427689	1.00888	0.975228	1.0437
ebi-a-GCST90001620	ebi-a-GCST90013410	Basal cell carcinoma || id:ebi-a-GCST90013410	HLA DR+ T cell%lymphocyte || id:ebi-a-GCST90001620	Inverse variance weighted	4	-0.0226894	0.0446687	0.61149	-0.11024	0.0648613	0.977566	0.895619	1.06701
ebi-a-GCST90001758	ebi-a-GCST90013410	Basal cell carcinoma || id:ebi-a-GCST90013410	CD20 on memory B cell || id:ebi-a-GCST90001758	Inverse variance weighted	5	-0.0169324	0.0337433	0.615807	-0.0830693	0.0492045	0.98321	0.920287	1.05044
ebi-a-GCST90001628	ebi-a-GCST90013410	Basal cell carcinoma || id:ebi-a-GCST90013410	HLA DR+ CD8+ T cell %T cell || id:ebi-a-GCST90001628	Inverse variance weighted	4	-0.0147345	0.0297019	0.619839	-0.0729503	0.0434813	0.985374	0.929647	1.04444
ebi-a-GCST90001785	ebi-a-GCST90013410	Basal cell carcinoma || id:ebi-a-GCST90013410	CD25 on IgD- CD24- B cell || id:ebi-a-GCST90001785	Inverse variance weighted	2	-0.0512494	0.103404	0.62016	-0.253921	0.151422	0.950042	0.775753	1.16349
ebi-a-GCST90001745	ebi-a-GCST90013410	Basal cell carcinoma || id:ebi-a-GCST90013410	CD20 on CD24+ CD27+ B cell || id:ebi-a-GCST90001745	Inverse variance weighted	5	-0.0151661	0.0306743	0.621006	-0.0752877	0.0449554	0.984948	0.927477	1.04598
ebi-a-GCST90001561	ebi-a-GCST90013410	Basal cell carcinoma || id:ebi-a-GCST90013410	CD45RA+ CD8+ T cell %CD8+ T cell || id:ebi-a-GCST90001561	Inverse variance weighted	5	-0.00531657	0.0107662	0.621431	-0.0264182	0.0157851	0.994698	0.973928	1.01591
ebi-a-GCST90001924	ebi-a-GCST90013410	Basal cell carcinoma || id:ebi-a-GCST90013410	CD127 on CD28+ CD4+ T cell || id:ebi-a-GCST90001924	Inverse variance weighted	3	0.0181318	0.0368821	0.622991	-0.0541571	0.0904207	1.0183	0.947283	1.09463
ebi-a-GCST90001825	ebi-a-GCST90013410	Basal cell carcinoma || id:ebi-a-GCST90013410	IgD on IgD+ CD38dim B cell || id:ebi-a-GCST90001825	Inverse variance weighted	3	-0.0353786	0.0720847	0.623573	-0.176665	0.105907	0.96524	0.838061	1.11172
ebi-a-GCST90001790	ebi-a-GCST90013410	Basal cell carcinoma || id:ebi-a-GCST90013410	CD25 on memory B cell || id:ebi-a-GCST90001790	Inverse variance weighted	4	-0.0159092	0.0325916	0.625451	-0.0797887	0.0479703	0.984217	0.923311	1.04914
ebi-a-GCST90001399	ebi-a-GCST90013410	Basal cell carcinoma || id:ebi-a-GCST90013410	IgD- CD27- B cell %B cell || id:ebi-a-GCST90001399	Inverse variance weighted	3	0.0137916	0.0284646	0.628019	-0.0419991	0.0695823	1.01389	0.958871	1.07206
ebi-a-GCST90001507	ebi-a-GCST90013410	Basal cell carcinoma || id:ebi-a-GCST90013410	CD25++ CD45RA+ CD4 not regulatory T cell Absolute Count || id:ebi-a-GCST90001507	Inverse variance weighted	3	0.011967	0.0247866	0.629237	-0.0366147	0.0605487	1.01204	0.964048	1.06242
ebi-a-GCST90001899	ebi-a-GCST90013410	Basal cell carcinoma || id:ebi-a-GCST90013410	CD28 on CD4 regulatory T cell || id:ebi-a-GCST90001899	Inverse variance weighted	2	-0.0998589	0.207256	0.629937	-0.50608	0.306362	0.904965	0.602854	1.35847
ebi-a-GCST90001792	ebi-a-GCST90013410	Basal cell carcinoma || id:ebi-a-GCST90013410	CD25 on unswitched memory B cell || id:ebi-a-GCST90001792	Inverse variance weighted	4	-0.0161646	0.0339408	0.633891	-0.0826885	0.0503594	0.983965	0.920638	1.05165
ebi-a-GCST90001511	ebi-a-GCST90013410	Basal cell carcinoma || id:ebi-a-GCST90013410	CD25++ CD45RA- CD4 not regulatory T cell %CD4+ T cell || id:ebi-a-GCST90001511	Inverse variance weighted	2	0.0236884	0.0501777	0.636863	-0.0746599	0.122037	1.02397	0.928059	1.1298
ebi-a-GCST90001821	ebi-a-GCST90013410	Basal cell carcinoma || id:ebi-a-GCST90013410	IgD on IgD+ CD24- B cell || id:ebi-a-GCST90001821	Inverse variance weighted	3	-0.0349781	0.0741042	0.636918	-0.180222	0.110266	0.965627	0.835085	1.11658
ebi-a-GCST90001611	ebi-a-GCST90013410	Basal cell carcinoma || id:ebi-a-GCST90013410	CD4+ CD8dim T cell %leukocyte || id:ebi-a-GCST90001611	Inverse variance weighted	2	0.0167372	0.0355436	0.637718	-0.0529283	0.0864026	1.01688	0.948448	1.09025
ebi-a-GCST90001891	ebi-a-GCST90013410	Basal cell carcinoma || id:ebi-a-GCST90013410	CD28 on CD45RA- CD4 not regulatory T cell || id:ebi-a-GCST90001891	Inverse variance weighted	3	0.0126684	0.0269059	0.637755	-0.0400672	0.0654039	1.01275	0.960725	1.06759
ebi-a-GCST90001751	ebi-a-GCST90013410	Basal cell carcinoma || id:ebi-a-GCST90013410	CD20 on IgD+ CD38+ B cell || id:ebi-a-GCST90001751	Inverse variance weighted	4	0.0137525	0.0295558	0.641712	-0.0441769	0.071682	1.01385	0.956785	1.07431
ebi-a-GCST90001392	ebi-a-GCST90013410	Basal cell carcinoma || id:ebi-a-GCST90013410	IgD+ CD38+ B cell Absolute Count || id:ebi-a-GCST90001392	Inverse variance weighted	2	0.0316447	0.0684356	0.643793	-0.102489	0.165778	1.03215	0.902588	1.18031
ebi-a-GCST90001869	ebi-a-GCST90013410	Basal cell carcinoma || id:ebi-a-GCST90013410	CD3 on resting CD4 regulatory T cell || id:ebi-a-GCST90001869	Inverse variance weighted	6	0.00915603	0.0199397	0.646101	-0.0299258	0.0482379	1.0092	0.970518	1.04942
ebi-a-GCST90001777	ebi-a-GCST90013410	Basal cell carcinoma || id:ebi-a-GCST90013410	CD25 on CD24+ CD27+ B cell || id:ebi-a-GCST90001777	Inverse variance weighted	4	-0.0147727	0.0322635	0.64704	-0.0780092	0.0484637	0.985336	0.924956	1.04966
ebi-a-GCST90001664	ebi-a-GCST90013410	Basal cell carcinoma || id:ebi-a-GCST90013410	CD28+ CD45RA+ CD8dim T cell %T cell || id:ebi-a-GCST90001664	Inverse variance weighted	6	0.00609469	0.0133346	0.647628	-0.0200411	0.0322304	1.00611	0.980158	1.03276
ebi-a-GCST90001495	ebi-a-GCST90013410	Basal cell carcinoma || id:ebi-a-GCST90013410	CD39+ secreting CD4 regulatory T cell Absolute Count || id:ebi-a-GCST90001495	Inverse variance weighted	5	0.00444325	0.00985435	0.652068	-0.0148713	0.0237578	1.00445	0.985239	1.02404
ebi-a-GCST90001813	ebi-a-GCST90013410	Basal cell carcinoma || id:ebi-a-GCST90013410	CD38 on IgD+ CD38dim B cell || id:ebi-a-GCST90001813	Inverse variance weighted	4	-0.0120153	0.027316	0.660037	-0.0655547	0.0415242	0.988057	0.936548	1.0424
ebi-a-GCST90002084	ebi-a-GCST90013410	Basal cell carcinoma || id:ebi-a-GCST90013410	SSC-A on Natural Killer T || id:ebi-a-GCST90002084	Inverse variance weighted	2	0.0219527	0.0502433	0.662164	-0.0765242	0.12043	1.0222	0.92633	1.12798
ebi-a-GCST90001755	ebi-a-GCST90013410	Basal cell carcinoma || id:ebi-a-GCST90013410	CD20 on IgD- CD38- B cell || id:ebi-a-GCST90001755	Inverse variance weighted	4	-0.0168728	0.0387374	0.663149	-0.0927982	0.0590525	0.983269	0.911377	1.06083
ebi-a-GCST90002007	ebi-a-GCST90013410	Basal cell carcinoma || id:ebi-a-GCST90013410	HLA DR on CD14+ CD16+ monocyte || id:ebi-a-GCST90002007	Inverse variance weighted	4	-0.00971861	0.0224649	0.665296	-0.0537499	0.0343127	0.990328	0.947669	1.03491
ebi-a-GCST90001889	ebi-a-GCST90013410	Basal cell carcinoma || id:ebi-a-GCST90013410	CD28 on activated & secreting CD4 regulatory T cell || id:ebi-a-GCST90001889	Inverse variance weighted	2	-0.0826706	0.191494	0.665949	-0.457998	0.292657	0.920654	0.632549	1.33998
ebi-a-GCST90001811	ebi-a-GCST90013410	Basal cell carcinoma || id:ebi-a-GCST90013410	CD38 on IgD+ CD24- B cell || id:ebi-a-GCST90001811	Inverse variance weighted	2	-0.0307962	0.0713914	0.666199	-0.170723	0.109131	0.969673	0.843055	1.11531
ebi-a-GCST90001894	ebi-a-GCST90013410	Basal cell carcinoma || id:ebi-a-GCST90013410	CD28 on CD28+ CD4+ T cell || id:ebi-a-GCST90001894	Inverse variance weighted	2	-0.0932888	0.219451	0.670763	-0.523412	0.336834	0.91093	0.592496	1.40051
ebi-a-GCST90001494	ebi-a-GCST90013410	Basal cell carcinoma || id:ebi-a-GCST90013410	Secreting CD4 regulatory T cell %CD4+ T cell || id:ebi-a-GCST90001494	Inverse variance weighted	6	-0.00531615	0.0125933	0.672921	-0.0299989	0.0193666	0.994698	0.970447	1.01956
ebi-a-GCST90001941	ebi-a-GCST90013410	Basal cell carcinoma || id:ebi-a-GCST90013410	CD25 on secreting CD4 regulatory T cell || id:ebi-a-GCST90001941	Inverse variance weighted	2	-0.0306352	0.0733181	0.676064	-0.174339	0.113068	0.969829	0.840012	1.11971
ebi-a-GCST90001898	ebi-a-GCST90013410	Basal cell carcinoma || id:ebi-a-GCST90013410	CD28 on CD4+ T cell || id:ebi-a-GCST90001898	Inverse variance weighted	2	-0.0965922	0.233404	0.678991	-0.554065	0.36088	0.907926	0.574609	1.43459
ebi-a-GCST90002023	ebi-a-GCST90013410	Basal cell carcinoma || id:ebi-a-GCST90013410	CD4 on Central Memory CD4+ T cell || id:ebi-a-GCST90002023	Inverse variance weighted	3	-0.0208684	0.0517666	0.686856	-0.122331	0.0805941	0.979348	0.884855	1.08393
ebi-a-GCST90001816	ebi-a-GCST90013410	Basal cell carcinoma || id:ebi-a-GCST90013410	CD38 on naive-mature B cell || id:ebi-a-GCST90001816	Inverse variance weighted	3	-0.016573	0.0422827	0.69509	-0.099447	0.066301	0.983564	0.905338	1.06855
ebi-a-GCST90001695	ebi-a-GCST90013410	Basal cell carcinoma || id:ebi-a-GCST90013410	CD45RA- CD28- CD8+ T cell Absolute Count || id:ebi-a-GCST90001695	Inverse variance weighted	84	3.40295e-06	8.72419e-06	0.696493	-1.36965e-05	2.05024e-05	1	0.999986	1.00002
ebi-a-GCST90001707	ebi-a-GCST90013410	Basal cell carcinoma || id:ebi-a-GCST90013410	BAFF-R on IgD+ CD38- unswitched memory B cell || id:ebi-a-GCST90001707	Inverse variance weighted	6	-0.00474321	0.0122513	0.698638	-0.0287558	0.0192694	0.995268	0.971654	1.01946
ebi-a-GCST90002040	ebi-a-GCST90013410	Basal cell carcinoma || id:ebi-a-GCST90013410	CD80 on granulocyte || id:ebi-a-GCST90002040	Inverse variance weighted	3	0.0285467	0.0738123	0.698943	-0.116125	0.173219	1.02896	0.890364	1.18913
ebi-a-GCST90002074	ebi-a-GCST90013410	Basal cell carcinoma || id:ebi-a-GCST90013410	SSC-A on CD14+ monocyte || id:ebi-a-GCST90002074	Inverse variance weighted	6	0.00649892	0.0168116	0.699073	-0.0264519	0.0394498	1.00652	0.973895	1.04024
ebi-a-GCST90001805	ebi-a-GCST90013410	Basal cell carcinoma || id:ebi-a-GCST90013410	CD27 on memory B cell || id:ebi-a-GCST90001805	Inverse variance weighted	7	-0.00712523	0.0185192	0.700424	-0.043423	0.0291725	0.9929	0.957506	1.0296
ebi-a-GCST90001624	ebi-a-GCST90013410	Basal cell carcinoma || id:ebi-a-GCST90013410	HLA DR+ CD4+ T cell Absolute Count || id:ebi-a-GCST90001624	Inverse variance weighted	2	-0.0389218	0.101968	0.70268	-0.23878	0.160936	0.961826	0.787589	1.17461
ebi-a-GCST90001942	ebi-a-GCST90013410	Basal cell carcinoma || id:ebi-a-GCST90013410	CD25 on CD39+ secreting CD4 regulatory T cell || id:ebi-a-GCST90001942	Inverse variance weighted	2	-0.0291524	0.0770457	0.70515	-0.180162	0.121857	0.971268	0.835135	1.12959
ebi-a-GCST90001997	ebi-a-GCST90013410	Basal cell carcinoma || id:ebi-a-GCST90013410	CX3CR1 on CD14+ CD16- monocyte || id:ebi-a-GCST90001997	Inverse variance weighted	3	0.00955571	0.0254825	0.707667	-0.04039	0.0595014	1.0096	0.960415	1.06131
ebi-a-GCST90001558	ebi-a-GCST90013410	Basal cell carcinoma || id:ebi-a-GCST90013410	Terminally Differentiated CD8+ T cell %CD8+ T cell || id:ebi-a-GCST90001558	Inverse variance weighted	3	0.00952467	0.0262051	0.716257	-0.0418373	0.0608867	1.00957	0.959026	1.06278
ebi-a-GCST90002072	ebi-a-GCST90013410	Basal cell carcinoma || id:ebi-a-GCST90013410	SSC-A on plasmacytoid Dendritic Cell || id:ebi-a-GCST90002072	Inverse variance weighted	4	-0.0180907	0.050914	0.722351	-0.117882	0.0817008	0.982072	0.888801	1.08513
ebi-a-GCST90002059	ebi-a-GCST90013410	Basal cell carcinoma || id:ebi-a-GCST90013410	CD8 on Natural Killer T || id:ebi-a-GCST90002059	Inverse variance weighted	2	-0.0386869	0.109879	0.724773	-0.25405	0.176676	0.962052	0.775653	1.19324
ebi-a-GCST90001786	ebi-a-GCST90013410	Basal cell carcinoma || id:ebi-a-GCST90013410	CD25 on IgD- CD27- B cell || id:ebi-a-GCST90001786	Inverse variance weighted	2	-0.0207932	0.0592796	0.725765	-0.136981	0.0953949	0.979421	0.871987	1.10009
ebi-a-GCST90001964	ebi-a-GCST90013410	Basal cell carcinoma || id:ebi-a-GCST90013410	FSC-A on plasmacytoid Dendritic Cell || id:ebi-a-GCST90001964	Inverse variance weighted	3	-0.0231446	0.0662345	0.726763	-0.152964	0.106675	0.977121	0.85816	1.11257
ebi-a-GCST90001800	ebi-a-GCST90013410	Basal cell carcinoma || id:ebi-a-GCST90013410	CD27 on IgD+ CD24+ B cell || id:ebi-a-GCST90001800	Inverse variance weighted	6	0.00668713	0.019262	0.728466	-0.0310664	0.0444407	1.00671	0.969411	1.04544
ebi-a-GCST90001629	ebi-a-GCST90013410	Basal cell carcinoma || id:ebi-a-GCST90013410	HLA DR+ CD8+ T cell %lymphocyte || id:ebi-a-GCST90001629	Inverse variance weighted	3	-0.0123282	0.0355286	0.728595	-0.0819642	0.0573078	0.987747	0.921305	1.05898
ebi-a-GCST90002087	ebi-a-GCST90013410	Basal cell carcinoma || id:ebi-a-GCST90013410	CD11c on myeloid Dendritic Cell || id:ebi-a-GCST90002087	Inverse variance weighted	4	-0.0121299	0.0350146	0.729025	-0.0807584	0.0564987	0.987943	0.922416	1.05813
ebi-a-GCST90001815	ebi-a-GCST90013410	Basal cell carcinoma || id:ebi-a-GCST90013410	CD38 on IgD- CD38dim B cell || id:ebi-a-GCST90001815	Inverse variance weighted	3	-0.0133703	0.0387737	0.730222	-0.0893667	0.0626261	0.986719	0.91451	1.06463
ebi-a-GCST90001574	ebi-a-GCST90013410	Basal cell carcinoma || id:ebi-a-GCST90013410	Terminally Differentiated CD4-CD8- T cell %T cell || id:ebi-a-GCST90001574	Inverse variance weighted	4	0.0144873	0.0436702	0.740084	-0.0711064	0.100081	1.01459	0.931363	1.10526
ebi-a-GCST90001995	ebi-a-GCST90013410	Basal cell carcinoma || id:ebi-a-GCST90013410	CX3CR1 on monocyte || id:ebi-a-GCST90001995	Inverse variance weighted	3	0.00931217	0.0282408	0.741596	-0.0460399	0.0646642	1.00936	0.955004	1.0668
ebi-a-GCST90001530	ebi-a-GCST90013410	Basal cell carcinoma || id:ebi-a-GCST90013410	Monocytic Myeloid-Derived Suppressor Cells Absolute Count || id:ebi-a-GCST90001530	Inverse variance weighted	3	0.022083	0.0669803	0.741631	-0.109198	0.153364	1.02233	0.896553	1.16575
ebi-a-GCST90001681	ebi-a-GCST90013410	Basal cell carcinoma || id:ebi-a-GCST90013410	CD25++ CD8+ T cell Absolute Count || id:ebi-a-GCST90001681	Inverse variance weighted	3	0.00986723	0.0302082	0.74394	-0.0493409	0.0690754	1.00992	0.951857	1.07152
ebi-a-GCST90002067	ebi-a-GCST90013410	Basal cell carcinoma || id:ebi-a-GCST90013410	CD4 on CD39+ activated CD4 regulatory T cell || id:ebi-a-GCST90002067	Inverse variance weighted	4	-0.0170524	0.0526503	0.746029	-0.120247	0.0861422	0.983092	0.886701	1.08996
ebi-a-GCST90001763	ebi-a-GCST90013410	Basal cell carcinoma || id:ebi-a-GCST90013410	CD20 on transitional B cell || id:ebi-a-GCST90001763	Inverse variance weighted	2	0.0120448	0.0375619	0.748463	-0.0615765	0.0856662	1.01212	0.940281	1.08944
ebi-a-GCST90002081	ebi-a-GCST90013410	Basal cell carcinoma || id:ebi-a-GCST90013410	SSC-A on CD4+ T cell || id:ebi-a-GCST90002081	Inverse variance weighted	3	0.0262421	0.0836664	0.753785	-0.137744	0.190228	1.02659	0.871322	1.20953
ebi-a-GCST90001626	ebi-a-GCST90013410	Basal cell carcinoma || id:ebi-a-GCST90013410	HLA DR+ CD4+ T cell %lymphocyte || id:ebi-a-GCST90001626	Inverse variance weighted	2	-0.0339261	0.110168	0.758121	-0.249856	0.182003	0.966643	0.778913	1.19962
ebi-a-GCST90001509	ebi-a-GCST90013410	Basal cell carcinoma || id:ebi-a-GCST90013410	CD25++ CD45RA+ CD4 not regulatory T cell %T cell || id:ebi-a-GCST90001509	Inverse variance weighted	4	-0.0113242	0.0367967	0.758272	-0.0834459	0.0607974	0.98874	0.919941	1.06268
ebi-a-GCST90001746	ebi-a-GCST90013410	Basal cell carcinoma || id:ebi-a-GCST90013410	CD20 on IgD+ CD24+ B cell || id:ebi-a-GCST90001746	Inverse variance weighted	2	-0.0154293	0.0504447	0.759706	-0.114301	0.0834422	0.984689	0.89199	1.08702
ebi-a-GCST90002090	ebi-a-GCST90013410	Basal cell carcinoma || id:ebi-a-GCST90013410	CD11c on granulocyte || id:ebi-a-GCST90002090	Inverse variance weighted	4	-0.0079888	0.0270644	0.767858	-0.0610351	0.0450575	0.992043	0.94079	1.04609
ebi-a-GCST90001508	ebi-a-GCST90013410	Basal cell carcinoma || id:ebi-a-GCST90013410	CD25++ CD45RA+ CD4 not regulatory T cell %CD4+ T cell || id:ebi-a-GCST90001508	Inverse variance weighted	4	-0.0100521	0.0348898	0.773263	-0.0784362	0.058332	0.989998	0.924561	1.06007
ebi-a-GCST90001965	ebi-a-GCST90013410	Basal cell carcinoma || id:ebi-a-GCST90013410	FSC-A on monocyte || id:ebi-a-GCST90001965	Inverse variance weighted	2	-0.0249718	0.0880896	0.776808	-0.197627	0.147684	0.975337	0.820676	1.15915
ebi-a-GCST90001515	ebi-a-GCST90013410	Basal cell carcinoma || id:ebi-a-GCST90013410	Immature Myeloid-Derived Suppressor Cells Absolute Count || id:ebi-a-GCST90001515	Inverse variance weighted	2	0.0267187	0.0959627	0.780684	-0.161368	0.214806	1.02708	0.850979	1.23962
ebi-a-GCST90002030	ebi-a-GCST90013410	Basal cell carcinoma || id:ebi-a-GCST90013410	CD39 on CD39+ activated CD4 regulatory T cell || id:ebi-a-GCST90002030	Inverse variance weighted	5	0.00235685	0.00857124	0.783338	-0.0144428	0.0191565	1.00236	0.985661	1.01934
ebi-a-GCST90001801	ebi-a-GCST90013410	Basal cell carcinoma || id:ebi-a-GCST90013410	CD27 on IgD+ CD38- unswitched memory B cell || id:ebi-a-GCST90001801	Inverse variance weighted	5	0.00441562	0.0160725	0.783522	-0.0270864	0.0359176	1.00443	0.973277	1.03657
ebi-a-GCST90001618	ebi-a-GCST90013410	Basal cell carcinoma || id:ebi-a-GCST90013410	HLA DR+ T cell Absolute Count || id:ebi-a-GCST90001618	Inverse variance weighted	4	-0.0131352	0.0480231	0.784454	-0.10726	0.08099	0.986951	0.898292	1.08436
ebi-a-GCST90001592	ebi-a-GCST90013410	Basal cell carcinoma || id:ebi-a-GCST90013410	CD8+ T cell Absolute Count || id:ebi-a-GCST90001592	Inverse variance weighted	2	0.0433858	0.160149	0.786461	-0.270506	0.357277	1.04434	0.762994	1.42943
ebi-a-GCST90001760	ebi-a-GCST90013410	Basal cell carcinoma || id:ebi-a-GCST90013410	CD20 on unswitched memory B cell || id:ebi-a-GCST90001760	Inverse variance weighted	4	-0.0109855	0.0407537	0.787499	-0.0908629	0.0688918	0.989075	0.913143	1.07132
ebi-a-GCST90001540	ebi-a-GCST90013410	Basal cell carcinoma || id:ebi-a-GCST90013410	Naive CD4+ T cell Absolute Count || id:ebi-a-GCST90001540	Inverse variance weighted	2	-0.0110881	0.0417474	0.790547	-0.0929131	0.0707368	0.988973	0.911273	1.0733
ebi-a-GCST90001493	ebi-a-GCST90013410	Basal cell carcinoma || id:ebi-a-GCST90013410	Secreting CD4 regulatory T cell %CD4 regulatory T cell || id:ebi-a-GCST90001493	Inverse variance weighted	5	-0.0026489	0.0106003	0.802673	-0.0234255	0.0181277	0.997355	0.976847	1.01829
ebi-a-GCST90001499	ebi-a-GCST90013410	Basal cell carcinoma || id:ebi-a-GCST90013410	Activated & resting CD4 regulatory T cell %CD4 regulatory T cell || id:ebi-a-GCST90001499	Inverse variance weighted	5	0.00258769	0.0104409	0.804258	-0.0178766	0.0230519	1.00259	0.982282	1.02332
ebi-a-GCST90001793	ebi-a-GCST90013410	Basal cell carcinoma || id:ebi-a-GCST90013410	CD25 on switched memory B cell || id:ebi-a-GCST90001793	Inverse variance weighted	3	-0.00849179	0.0352658	0.809715	-0.0776128	0.0606292	0.991544	0.925323	1.0625
ebi-a-GCST90001562	ebi-a-GCST90013410	Basal cell carcinoma || id:ebi-a-GCST90013410	CD45RA+ CD8+ T cell %T cell || id:ebi-a-GCST90001562	Inverse variance weighted	3	0.00852117	0.0357482	0.811597	-0.0615452	0.0785876	1.00856	0.94031	1.08176
ebi-a-GCST90001433	ebi-a-GCST90013410	Basal cell carcinoma || id:ebi-a-GCST90013410	IgD- CD27- B cell %lymphocyte || id:ebi-a-GCST90001433	Inverse variance weighted	2	0.00892066	0.0375205	0.812072	-0.0646196	0.0824609	1.00896	0.937424	1.08596
ebi-a-GCST90002058	ebi-a-GCST90013410	Basal cell carcinoma || id:ebi-a-GCST90013410	CD8 on CD8+ T cell || id:ebi-a-GCST90002058	Inverse variance weighted	3	0.00544218	0.0233056	0.815362	-0.0402367	0.0511211	1.00546	0.960562	1.05245
ebi-a-GCST90002031	ebi-a-GCST90013410	Basal cell carcinoma || id:ebi-a-GCST90013410	CD39 on CD39+ secreting CD4 regulatory T cell || id:ebi-a-GCST90002031	Inverse variance weighted	5	0.00232222	0.00994927	0.815447	-0.0171784	0.0218228	1.00232	0.982968	1.02206
ebi-a-GCST90001911	ebi-a-GCST90013410	Basal cell carcinoma || id:ebi-a-GCST90013410	CD45 on Natural Killer || id:ebi-a-GCST90001911	Inverse variance weighted	3	-0.00923007	0.0408006	0.821027	-0.0891992	0.0707391	0.990812	0.914663	1.0733
ebi-a-GCST90001713	ebi-a-GCST90013410	Basal cell carcinoma || id:ebi-a-GCST90013410	BAFF-R on IgD- CD38+ B cell || id:ebi-a-GCST90001713	Inverse variance weighted	3	-0.00722124	0.0320877	0.821943	-0.0701132	0.0556707	0.992805	0.932288	1.05725
ebi-a-GCST90001546	ebi-a-GCST90013410	Basal cell carcinoma || id:ebi-a-GCST90013410	Terminally Differentiated CD4+ T cell %CD4+ T cell || id:ebi-a-GCST90001546	Inverse variance weighted	4	-0.00586659	0.0268336	0.826939	-0.0584604	0.0467272	0.994151	0.943216	1.04784
ebi-a-GCST90001989	ebi-a-GCST90013410	Basal cell carcinoma || id:ebi-a-GCST90013410	CD40 on CD14- CD16+ monocyte || id:ebi-a-GCST90001989	Inverse variance weighted	9	0.002599	0.0120418	0.829119	-0.0210029	0.0262009	1.0026	0.979216	1.02655
ebi-a-GCST90001806	ebi-a-GCST90013410	Basal cell carcinoma || id:ebi-a-GCST90013410	CD27 on unswitched memory B cell || id:ebi-a-GCST90001806	Inverse variance weighted	10	-0.00379321	0.0176557	0.829889	-0.0383983	0.0308119	0.996214	0.96233	1.03129
ebi-a-GCST90001555	ebi-a-GCST90013410	Basal cell carcinoma || id:ebi-a-GCST90013410	Effector Memory CD8+ T cell %CD8+ T cell || id:ebi-a-GCST90001555	Inverse variance weighted	4	0.00412885	0.0193755	0.831252	-0.0338472	0.0421049	1.00414	0.966719	1.043
ebi-a-GCST90001554	ebi-a-GCST90013410	Basal cell carcinoma || id:ebi-a-GCST90013410	Effector Memory CD8+ T cell Absolute Count || id:ebi-a-GCST90001554	Inverse variance weighted	2	0.0167915	0.0788966	0.831461	-0.137846	0.171429	1.01693	0.871233	1.187
ebi-a-GCST90002098	ebi-a-GCST90013410	Basal cell carcinoma || id:ebi-a-GCST90013410	CD45RA on naive CD4+ T cell || id:ebi-a-GCST90002098	Inverse variance weighted	10	-0.002871	0.0159144	0.856837	-0.0340633	0.0283213	0.997133	0.96651	1.02873
ebi-a-GCST90001599	ebi-a-GCST90013410	Basal cell carcinoma || id:ebi-a-GCST90013410	CD4-CD8- T cell %T cell || id:ebi-a-GCST90001599	Inverse variance weighted	3	-0.0100459	0.0560061	0.857646	-0.119818	0.0997261	0.990004	0.887082	1.10487
ebi-a-GCST90001450	ebi-a-GCST90013410	Basal cell carcinoma || id:ebi-a-GCST90013410	CD62L- monocyte Absolute Count || id:ebi-a-GCST90001450	Inverse variance weighted	2	0.0267349	0.157989	0.865624	-0.282924	0.336393	1.0271	0.753577	1.39989
ebi-a-GCST90001543	ebi-a-GCST90013410	Basal cell carcinoma || id:ebi-a-GCST90013410	Effector Memory CD4+ T cell %CD4+ T cell || id:ebi-a-GCST90001543	Inverse variance weighted	2	-0.0100821	0.0624472	0.871739	-0.132479	0.112314	0.989969	0.875922	1.11886
ebi-a-GCST90001619	ebi-a-GCST90013410	Basal cell carcinoma || id:ebi-a-GCST90013410	HLA DR+ T cell%T cell || id:ebi-a-GCST90001619	Inverse variance weighted	3	-0.00875663	0.0566307	0.877115	-0.119753	0.102239	0.991282	0.88714	1.10765
ebi-a-GCST90001961	ebi-a-GCST90013410	Basal cell carcinoma || id:ebi-a-GCST90013410	CD25 on CD39+ CD4+ T cell || id:ebi-a-GCST90001961	Inverse variance weighted	5	0.00349452	0.0229878	0.879174	-0.0415617	0.0485507	1.0035	0.95929	1.04975
ebi-a-GCST90002027	ebi-a-GCST90013410	Basal cell carcinoma || id:ebi-a-GCST90013410	CD4 on CD45RA+ CD4+ T cell || id:ebi-a-GCST90002027	Inverse variance weighted	2	-0.0101963	0.0681932	0.881143	-0.143855	0.123462	0.989856	0.866013	1.13141
ebi-a-GCST90001666	ebi-a-GCST90013410	Basal cell carcinoma || id:ebi-a-GCST90013410	CD28+ CD45RA+ CD8dim T cell Absolute Count || id:ebi-a-GCST90001666	Inverse variance weighted	6	0.00157546	0.0106635	0.882545	-0.0193249	0.0224758	1.00158	0.980861	1.02273
ebi-a-GCST90002055	ebi-a-GCST90013410	Basal cell carcinoma || id:ebi-a-GCST90013410	CD8 on naive CD8+ T cell || id:ebi-a-GCST90002055	Inverse variance weighted	2	0.00552406	0.0384851	0.885865	-0.0699067	0.0809548	1.00554	0.932481	1.08432
ebi-a-GCST90002010	ebi-a-GCST90013410	Basal cell carcinoma || id:ebi-a-GCST90013410	HLA DR on monocyte || id:ebi-a-GCST90002010	Inverse variance weighted	4	-0.00731564	0.0515625	0.887176	-0.108378	0.0937468	0.992711	0.897288	1.09828
ebi-a-GCST90002099	ebi-a-GCST90013410	Basal cell carcinoma || id:ebi-a-GCST90013410	CD4RA on Terminally Differentiated CD4+ T cell || id:ebi-a-GCST90002099	Inverse variance weighted	2	0.00224054	0.0164723	0.891807	-0.0300453	0.0345263	1.00224	0.970402	1.03513
ebi-a-GCST90001596	ebi-a-GCST90013410	Basal cell carcinoma || id:ebi-a-GCST90013410	CD8dim T cell Absolute Count || id:ebi-a-GCST90001596	Inverse variance weighted	3	0.00834101	0.0640452	0.896379	-0.117188	0.13387	1.00838	0.889418	1.14324
ebi-a-GCST90001553	ebi-a-GCST90013410	Basal cell carcinoma || id:ebi-a-GCST90013410	Naive CD8+ T cell %T cell || id:ebi-a-GCST90001553	Inverse variance weighted	3	-0.000618279	0.00480198	0.897551	-0.0100302	0.00879359	0.999382	0.99002	1.00883
ebi-a-GCST90002071	ebi-a-GCST90013410	Basal cell carcinoma || id:ebi-a-GCST90013410	SSC-A on myeloid Dendritic Cell || id:ebi-a-GCST90002071	Inverse variance weighted	4	0.00458733	0.0366479	0.900386	-0.0672425	0.0764171	1.0046	0.934968	1.07941
ebi-a-GCST90002029	ebi-a-GCST90013410	Basal cell carcinoma || id:ebi-a-GCST90013410	CD39 on CD39+ CD8+ T cell || id:ebi-a-GCST90002029	Inverse variance weighted	2	0.00388036	0.0323457	0.90451	-0.0595171	0.0672778	1.00389	0.942219	1.06959
ebi-a-GCST90001778	ebi-a-GCST90013410	Basal cell carcinoma || id:ebi-a-GCST90013410	CD25 on IgD+ CD24+ B cell || id:ebi-a-GCST90001778	Inverse variance weighted	3	-0.00390397	0.033531	0.907313	-0.0696247	0.0618168	0.996104	0.932744	1.06377
ebi-a-GCST90001693	ebi-a-GCST90013410	Basal cell carcinoma || id:ebi-a-GCST90013410	CD28+ CD45RA- CD8+ T cell Absolute Count || id:ebi-a-GCST90001693	Inverse variance weighted	2	-0.00171934	0.0150294	0.908922	-0.031177	0.0277383	0.998282	0.969304	1.02813
ebi-a-GCST90001604	ebi-a-GCST90013410	Basal cell carcinoma || id:ebi-a-GCST90013410	T cell %lymphocyte || id:ebi-a-GCST90001604	Inverse variance weighted	2	0.00477645	0.0417772	0.908975	-0.0771069	0.0866598	1.00479	0.925791	1.09053
ebi-a-GCST90002003	ebi-a-GCST90013410	Basal cell carcinoma || id:ebi-a-GCST90013410	CCR2 on CD14- CD16- || id:ebi-a-GCST90002003	Inverse variance weighted	3	-0.00525972	0.0466355	0.910202	-0.0966653	0.0861458	0.994754	0.90786	1.08997
ebi-a-GCST90002109	ebi-a-GCST90013410	Basal cell carcinoma || id:ebi-a-GCST90013410	HLA DR on CD33+ HLA DR+ CD14dim || id:ebi-a-GCST90002109	Inverse variance weighted	3	-0.00529739	0.0470187	0.910296	-0.0974541	0.0868594	0.994717	0.907144	1.09074
ebi-a-GCST90001587	ebi-a-GCST90013410	Basal cell carcinoma || id:ebi-a-GCST90013410	CD16+ monocyte %monocyte || id:ebi-a-GCST90001587	Inverse variance weighted	2	-0.00417894	0.0382207	0.912935	-0.0790915	0.0707336	0.99583	0.923955	1.0733
ebi-a-GCST90001828	ebi-a-GCST90013410	Basal cell carcinoma || id:ebi-a-GCST90013410	IgD on transitional B cell || id:ebi-a-GCST90001828	Inverse variance weighted	4	-0.00392482	0.0361556	0.913557	-0.0747898	0.0669402	0.996083	0.927938	1.06923
ebi-a-GCST90001586	ebi-a-GCST90013410	Basal cell carcinoma || id:ebi-a-GCST90013410	CD14+ CD16- monocyte %monocyte || id:ebi-a-GCST90001586	Inverse variance weighted	2	0.00407716	0.0376813	0.913836	-0.0697783	0.0779326	1.00409	0.932601	1.08105
ebi-a-GCST90001672	ebi-a-GCST90013410	Basal cell carcinoma || id:ebi-a-GCST90013410	CD39+ CD8+ T cell Absolute Count || id:ebi-a-GCST90001672	Inverse variance weighted	5	0.00102653	0.00972321	0.915919	-0.0180309	0.020084	1.00103	0.982131	1.02029
ebi-a-GCST90001848	ebi-a-GCST90013410	Basal cell carcinoma || id:ebi-a-GCST90013410	CD3 on Natural Killer T || id:ebi-a-GCST90001848	Inverse variance weighted	2	-0.0120521	0.116764	0.91779	-0.24091	0.216805	0.98802	0.785913	1.2421
ebi-a-GCST90002032	ebi-a-GCST90013410	Basal cell carcinoma || id:ebi-a-GCST90013410	CD39 on CD39+ CD4+ T cell || id:ebi-a-GCST90002032	Inverse variance weighted	4	0.000996681	0.00985003	0.919403	-0.0183094	0.0203027	1.001	0.981857	1.02051
ebi-a-GCST90001570	ebi-a-GCST90013410	Basal cell carcinoma || id:ebi-a-GCST90013410	Effector Memory CD4-CD8- T cell %CD4-CD8- T cell || id:ebi-a-GCST90001570	Inverse variance weighted	5	0.00191046	0.019321	0.921233	-0.0359587	0.0397796	1.00191	0.96468	1.04058
ebi-a-GCST90001557	ebi-a-GCST90013410	Basal cell carcinoma || id:ebi-a-GCST90013410	Terminally Differentiated CD8+ T cell Absolute Count || id:ebi-a-GCST90001557	Inverse variance weighted	2	0.0033698	0.0344073	0.921981	-0.0640686	0.0708082	1.00338	0.937941	1.07338
ebi-a-GCST90001559	ebi-a-GCST90013410	Basal cell carcinoma || id:ebi-a-GCST90013410	Terminally Differentiated CD8+ T cell %T cell || id:ebi-a-GCST90001559	Inverse variance weighted	2	0.00309205	0.032384	0.923933	-0.0603805	0.0665646	1.0031	0.941406	1.06883
ebi-a-GCST90001492	ebi-a-GCST90013410	Basal cell carcinoma || id:ebi-a-GCST90013410	Secreting CD4 regulatory T cell Absolute Count || id:ebi-a-GCST90001492	Inverse variance weighted	4	0.00238314	0.025031	0.92415	-0.0466777	0.051444	1.00239	0.954395	1.05279
ebi-a-GCST90002100	ebi-a-GCST90013410	Basal cell carcinoma || id:ebi-a-GCST90013410	CD45RA on naive CD8+ T cell || id:ebi-a-GCST90002100	Inverse variance weighted	2	0.00317798	0.0356699	0.929007	-0.066735	0.0730909	1.00318	0.935443	1.07583
ebi-a-GCST90001729	ebi-a-GCST90013410	Basal cell carcinoma || id:ebi-a-GCST90013410	CD19 on IgD+ CD38+ B cell || id:ebi-a-GCST90001729	Inverse variance weighted	2	-0.00428596	0.0516489	0.933865	-0.105518	0.0969458	0.995723	0.899859	1.1018
ebi-a-GCST90001748	ebi-a-GCST90013410	Basal cell carcinoma || id:ebi-a-GCST90013410	CD20 on IgD+ CD38- B cell || id:ebi-a-GCST90001748	Inverse variance weighted	4	-0.00298938	0.037312	0.936143	-0.076121	0.0701422	0.997015	0.926704	1.07266
ebi-a-GCST90001588	ebi-a-GCST90013410	Basal cell carcinoma || id:ebi-a-GCST90013410	T/B cell || id:ebi-a-GCST90001588	Inverse variance weighted	3	0.00839995	0.105894	0.936775	-0.199153	0.215953	1.00844	0.819425	1.24104
ebi-a-GCST90002061	ebi-a-GCST90013410	Basal cell carcinoma || id:ebi-a-GCST90013410	CD4 on CD39+ CD4+ T cell || id:ebi-a-GCST90002061	Inverse variance weighted	8	-0.00173148	0.0224541	0.938535	-0.0457415	0.0422785	0.99827	0.955289	1.04319
ebi-a-GCST90001742	ebi-a-GCST90013410	Basal cell carcinoma || id:ebi-a-GCST90013410	CD19 on transitional B cell || id:ebi-a-GCST90001742	Inverse variance weighted	2	-0.00461496	0.0607317	0.939428	-0.123649	0.114419	0.995396	0.88369	1.12122
ebi-a-GCST90001963	ebi-a-GCST90013410	Basal cell carcinoma || id:ebi-a-GCST90013410	FSC-A on myeloid Dendritic Cell || id:ebi-a-GCST90001963	Inverse variance weighted	3	-0.00350279	0.0481926	0.942058	-0.0979602	0.0909546	0.996503	0.906685	1.09522
ebi-a-GCST90001501	ebi-a-GCST90013410	Basal cell carcinoma || id:ebi-a-GCST90013410	Activated & secreting CD4 regulatory T cell Absolute Count || id:ebi-a-GCST90001501	Inverse variance weighted	4	0.00179185	0.0250587	0.942995	-0.0473232	0.0509069	1.00179	0.953779	1.05222
ebi-a-GCST90001996	ebi-a-GCST90013410	Basal cell carcinoma || id:ebi-a-GCST90013410	CX3CR1 on CD14+ CD16+ monocyte || id:ebi-a-GCST90001996	Inverse variance weighted	3	0.0020376	0.0291284	0.944232	-0.055054	0.0591292	1.00204	0.946434	1.06091
ebi-a-GCST90001582	ebi-a-GCST90013410	Basal cell carcinoma || id:ebi-a-GCST90013410	CD14+ CD16- monocyte Absolute Count || id:ebi-a-GCST90001582	Inverse variance weighted	3	-0.00313793	0.0460215	0.945639	-0.09334	0.0870642	0.996867	0.910884	1.09097
ebi-a-GCST90001730	ebi-a-GCST90013410	Basal cell carcinoma || id:ebi-a-GCST90013410	CD19 on IgD+ CD38dim B cell || id:ebi-a-GCST90001730	Inverse variance weighted	2	-0.0037791	0.0618242	0.951258	-0.124955	0.117396	0.996228	0.882537	1.12457
ebi-a-GCST90001478	ebi-a-GCST90013410	Basal cell carcinoma || id:ebi-a-GCST90013410	CD4 regulatory T cell %CD4+ T cell || id:ebi-a-GCST90001478	Inverse variance weighted	2	-0.00918523	0.152159	0.951864	-0.307416	0.289046	0.990857	0.735345	1.33515
ebi-a-GCST90002117	ebi-a-GCST90013410	Basal cell carcinoma || id:ebi-a-GCST90013410	HLA DR on HLA DR+ Natural Killer || id:ebi-a-GCST90002117	Inverse variance weighted	4	-0.00213124	0.0372733	0.954403	-0.075187	0.0709245	0.997871	0.92757	1.0735
ebi-a-GCST90001741	ebi-a-GCST90013410	Basal cell carcinoma || id:ebi-a-GCST90013410	CD19 on IgD+ B cell || id:ebi-a-GCST90001741	Inverse variance weighted	2	-0.00353672	0.0673081	0.958094	-0.135461	0.128387	0.99647	0.873314	1.13699
ebi-a-GCST90001725	ebi-a-GCST90013410	Basal cell carcinoma || id:ebi-a-GCST90013410	CD19 on IgD+ CD24- B cell || id:ebi-a-GCST90001725	Inverse variance weighted	3	-0.00229579	0.0502342	0.963548	-0.100755	0.0961633	0.997707	0.904155	1.10094
ebi-a-GCST90001647	ebi-a-GCST90013410	Basal cell carcinoma || id:ebi-a-GCST90013410	Natural Killer %lymphocyte || id:ebi-a-GCST90001647	Inverse variance weighted	3	0.00130401	0.0352525	0.970493	-0.067791	0.070399	1.0013	0.934456	1.07294
ebi-a-GCST90001573	ebi-a-GCST90013410	Basal cell carcinoma || id:ebi-a-GCST90013410	Terminally Differentiated CD4-CD8- T cell %CD4-CD8- T cell || id:ebi-a-GCST90001573	Inverse variance weighted	3	0.000694359	0.0218535	0.974653	-0.0421386	0.0435273	1.00069	0.958737	1.04449
ebi-a-GCST90001612	ebi-a-GCST90013410	Basal cell carcinoma || id:ebi-a-GCST90013410	CD8dim T cell %leukocyte || id:ebi-a-GCST90001612	Inverse variance weighted	2	0.00238288	0.0795612	0.976107	-0.153557	0.158323	1.00239	0.857652	1.17154
ebi-a-GCST90001503	ebi-a-GCST90013410	Basal cell carcinoma || id:ebi-a-GCST90013410	Activated & secreting CD4 regulatory T cell %CD4+ T cell || id:ebi-a-GCST90001503	Inverse variance weighted	7	-0.000470735	0.0163516	0.977033	-0.0325199	0.0315785	0.999529	0.968003	1.03208
ebi-a-GCST90001480	ebi-a-GCST90013410	Basal cell carcinoma || id:ebi-a-GCST90013410	Resting CD4 regulatory T cell Absolute Count || id:ebi-a-GCST90001480	Inverse variance weighted	4	0.000860754	0.0313946	0.978127	-0.0606726	0.0623941	1.00086	0.941131	1.06438
ebi-a-GCST90001670	ebi-a-GCST90013410	Basal cell carcinoma || id:ebi-a-GCST90013410	CD39+ CD8+ T cell %T cell || id:ebi-a-GCST90001670	Inverse variance weighted	6	-0.00025753	0.00950006	0.978373	-0.0188776	0.0183626	0.999743	0.981299	1.01853
ebi-a-GCST90001737	ebi-a-GCST90013410	Basal cell carcinoma || id:ebi-a-GCST90013410	CD19 on naive-mature B cell || id:ebi-a-GCST90001737	Inverse variance weighted	2	0.00183793	0.0711491	0.979391	-0.137614	0.14129	1.00184	0.871435	1.15176
ebi-a-GCST90001738	ebi-a-GCST90013410	Basal cell carcinoma || id:ebi-a-GCST90013410	CD19 on unswitched memory B cell || id:ebi-a-GCST90001738	Inverse variance weighted	2	-0.00144236	0.0632864	0.981817	-0.125484	0.122599	0.998559	0.88207	1.13043
ebi-a-GCST90002015	ebi-a-GCST90013410	Basal cell carcinoma || id:ebi-a-GCST90013410	CCR2 on plasmacytoid Dendritic Cell || id:ebi-a-GCST90002015	Inverse variance weighted	2	0.00070799	0.0310961	0.981836	-0.0602404	0.0616564	1.00071	0.941538	1.0636
ebi-a-GCST90002016	ebi-a-GCST90013410	Basal cell carcinoma || id:ebi-a-GCST90013410	CCR2 on CD62L+ plasmacytoid Dendritic Cell || id:ebi-a-GCST90002016	Inverse variance weighted	2	0.000691504	0.0311715	0.982301	-0.0604047	0.0617877	1.00069	0.941384	1.06374
ebi-a-GCST90001471	ebi-a-GCST90013410	Basal cell carcinoma || id:ebi-a-GCST90013410	CD62L- plasmacytoid Dendritic Cell %Dendritic Cell || id:ebi-a-GCST90001471	Inverse variance weighted	2	-0.00152497	0.0703186	0.982698	-0.139349	0.1363	0.998476	0.869924	1.14603
ebi-a-GCST90002013	ebi-a-GCST90013410	Basal cell carcinoma || id:ebi-a-GCST90013410	CCR2 on myeloid Dendritic Cell || id:ebi-a-GCST90002013	Inverse variance weighted	2	0.0017547	0.0858424	0.983692	-0.166496	0.170006	1.00176	0.846626	1.18531
ebi-a-GCST90001671	ebi-a-GCST90013410	Basal cell carcinoma || id:ebi-a-GCST90013410	CD39+ CD8+ T cell %CD8+ T cell || id:ebi-a-GCST90001671	Inverse variance weighted	6	-0.000234417	0.0125786	0.985131	-0.0248884	0.0244196	0.999766	0.975419	1.02472
ebi-a-GCST90001728	ebi-a-GCST90013410	Basal cell carcinoma || id:ebi-a-GCST90013410	CD19 on IgD+ CD38- unswitched memory B cell || id:ebi-a-GCST90001728	Inverse variance weighted	2	-0.00056898	0.0471954	0.990381	-0.0930719	0.0919339	0.999431	0.911128	1.09629
ebi-a-GCST90002108	ebi-a-GCST90013410	Basal cell carcinoma || id:ebi-a-GCST90013410	HLA DR on CD33+ HLA DR+ CD14- || id:ebi-a-GCST90002108	Inverse variance weighted	3	0.000401472	0.0337151	0.990499	-0.0656801	0.0664831	1.0004	0.93643	1.06874
ebi-a-GCST90001597	ebi-a-GCST90013410	Basal cell carcinoma || id:ebi-a-GCST90013410	CD8dim T cell %T cell || id:ebi-a-GCST90001597	Inverse variance weighted	2	0.000838904	0.0758384	0.991174	-0.147804	0.149482	1.00084	0.8626	1.16123
ebi-a-GCST90001645	ebi-a-GCST90013410	Basal cell carcinoma || id:ebi-a-GCST90013410	Natural Killer Absolute Count || id:ebi-a-GCST90001645	Inverse variance weighted	3	-0.000319191	0.0414766	0.99386	-0.0816133	0.080975	0.999681	0.921628	1.08434
ebi-a-GCST90002073	ebi-a-GCST90013410	Basal cell carcinoma || id:ebi-a-GCST90013410	SSC-A on monocyte || id:ebi-a-GCST90002073	Inverse variance weighted	9	-0.000100793	0.0136938	0.994127	-0.0269406	0.026739	0.999899	0.973419	1.0271
ebi-a-GCST90002110	ebi-a-GCST90013410	Basal cell carcinoma || id:ebi-a-GCST90013410	HLA DR on CD33dim HLA DR+ CD11b+ || id:ebi-a-GCST90002110	Inverse variance weighted	3	-0.000117615	0.018761	0.994998	-0.0368891	0.0366539	0.999882	0.963783	1.03733

## Sheet: Result of Immune cells and AK
Supplementary Table 3 Causal relationship between immune cells and AK
id.exposure	id.outcome	outcome	exposure	method	nsnp	b	se	pval	lo_ci	up_ci	or	or_lci95	or_uci95
ebi-a-GCST90002010	finn-b-L12_ACTINKERA	Actinic keratosis || id:finn-b-L12_ACTINKERA	HLA DR on monocyte || id:ebi-a-GCST90002010	Inverse variance weighted	5	-0.145755	0.0341617	1.98444e-05	-0.212712	-0.0787985	0.864369	0.808389	0.924226
ebi-a-GCST90002106	finn-b-L12_ACTINKERA	Actinic keratosis || id:finn-b-L12_ACTINKERA	HLA DR on Dendritic Cell || id:ebi-a-GCST90002106	Inverse variance weighted	7	-0.095811	0.0237287	5.39621e-05	-0.142319	-0.0493028	0.908636	0.867344	0.951893
ebi-a-GCST90001896	finn-b-L12_ACTINKERA	Actinic keratosis || id:finn-b-L12_ACTINKERA	CD28 on CD28+ CD45RA+ CD8+ T cell || id:ebi-a-GCST90001896	Inverse variance weighted	3	-0.218162	0.0551802	7.69765e-05	-0.326315	-0.110009	0.803995	0.721578	0.895826
ebi-a-GCST90001476	finn-b-L12_ACTINKERA	Actinic keratosis || id:finn-b-L12_ACTINKERA	HLA DR++ monocyte %leukocyte || id:ebi-a-GCST90001476	Inverse variance weighted	2	-0.308292	0.0784918	8.57638e-05	-0.462136	-0.154448	0.734701	0.629937	0.856888
ebi-a-GCST90001475	finn-b-L12_ACTINKERA	Actinic keratosis || id:finn-b-L12_ACTINKERA	HLA DR++ monocyte %monocyte || id:ebi-a-GCST90001475	Inverse variance weighted	4	-0.222894	0.0577109	0.000112346	-0.336008	-0.109781	0.8002	0.714618	0.896031
ebi-a-GCST90002104	finn-b-L12_ACTINKERA	Actinic keratosis || id:finn-b-L12_ACTINKERA	HLA DR on myeloid Dendritic Cell || id:ebi-a-GCST90002104	Inverse variance weighted	8	-0.0991629	0.0258819	0.000127438	-0.149891	-0.0484343	0.905595	0.860801	0.95272
ebi-a-GCST90002112	finn-b-L12_ACTINKERA	Actinic keratosis || id:finn-b-L12_ACTINKERA	HLA DR on CD33- HLA DR+ || id:ebi-a-GCST90002112	Inverse variance weighted	3	-0.0938341	0.0268069	0.000464606	-0.146376	-0.0412926	0.910434	0.863833	0.959548
ebi-a-GCST90002105	finn-b-L12_ACTINKERA	Actinic keratosis || id:finn-b-L12_ACTINKERA	HLA DR on plasmacytoid Dendritic Cell || id:ebi-a-GCST90002105	Inverse variance weighted	8	-0.0775483	0.023143	0.00080568	-0.122908	-0.0321881	0.925382	0.884345	0.968324
ebi-a-GCST90002009	finn-b-L12_ACTINKERA	Actinic keratosis || id:finn-b-L12_ACTINKERA	HLA DR on CD14- CD16- || id:ebi-a-GCST90002009	Inverse variance weighted	5	-0.135352	0.0418212	0.00121024	-0.217322	-0.0533828	0.873408	0.804671	0.948017
ebi-a-GCST90001524	finn-b-L12_ACTINKERA	Actinic keratosis || id:finn-b-L12_ACTINKERA	Granulocytic Myeloid-Derived Suppressor Cells Absolute Count || id:ebi-a-GCST90001524	Inverse variance weighted	2	0.192025	0.078258	0.0141376	0.0386397	0.345411	1.2117	1.0394	1.41257
ebi-a-GCST90001687	finn-b-L12_ACTINKERA	Actinic keratosis || id:finn-b-L12_ACTINKERA	CD28- CD8+ T cell Absolute Count || id:ebi-a-GCST90001687	Inverse variance weighted	3	0.232149	0.0980532	0.0179049	0.0399644	0.424333	1.26131	1.04077	1.52857
ebi-a-GCST90001530	finn-b-L12_ACTINKERA	Actinic keratosis || id:finn-b-L12_ACTINKERA	Monocytic Myeloid-Derived Suppressor Cells Absolute Count || id:ebi-a-GCST90001530	Inverse variance weighted	5	0.114795	0.0495752	0.0205812	0.017628	0.211963	1.12164	1.01778	1.2361
ebi-a-GCST90001839	finn-b-L12_ACTINKERA	Actinic keratosis || id:finn-b-L12_ACTINKERA	CD3 on Effector Memory CD8+ T cell || id:ebi-a-GCST90001839	Inverse variance weighted	3	0.130724	0.0569525	0.0217149	0.0190973	0.242351	1.13965	1.01928	1.27424
ebi-a-GCST90002109	finn-b-L12_ACTINKERA	Actinic keratosis || id:finn-b-L12_ACTINKERA	HLA DR on CD33+ HLA DR+ CD14dim || id:ebi-a-GCST90002109	Inverse variance weighted	4	-0.138596	0.0615202	0.0242688	-0.259175	-0.018016	0.87058	0.771688	0.982145
ebi-a-GCST90001460	finn-b-L12_ACTINKERA	Actinic keratosis || id:finn-b-L12_ACTINKERA	Plasmacytoid Dendritic Cell Absolute Count || id:ebi-a-GCST90001460	Inverse variance weighted	2	-0.194042	0.0864636	0.0248191	-0.363511	-0.0245735	0.823623	0.695231	0.975726
ebi-a-GCST90002007	finn-b-L12_ACTINKERA	Actinic keratosis || id:finn-b-L12_ACTINKERA	HLA DR on CD14+ CD16+ monocyte || id:ebi-a-GCST90002007	Inverse variance weighted	5	-0.0774202	0.0352204	0.0279373	-0.146452	-0.00838829	0.925501	0.863767	0.991647
ebi-a-GCST90001533	finn-b-L12_ACTINKERA	Actinic keratosis || id:finn-b-L12_ACTINKERA	Basophil %CD33dim HLA DR- CD66b- || id:ebi-a-GCST90001533	Inverse variance weighted	3	0.0919131	0.0425537	0.0307778	0.00850791	0.175318	1.09627	1.00854	1.19163
ebi-a-GCST90001771	finn-b-L12_ACTINKERA	Actinic keratosis || id:finn-b-L12_ACTINKERA	CD24 on memory B cell || id:ebi-a-GCST90001771	Inverse variance weighted	2	-0.147661	0.0706972	0.0367395	-0.286228	-0.00909497	0.862723	0.751091	0.990946
ebi-a-GCST90001773	finn-b-L12_ACTINKERA	Actinic keratosis || id:finn-b-L12_ACTINKERA	CD24 on switched memory B cell || id:ebi-a-GCST90001773	Inverse variance weighted	2	-0.154085	0.0737942	0.0367947	-0.298722	-0.00944823	0.857199	0.741766	0.990596
ebi-a-GCST90001994	finn-b-L12_ACTINKERA	Actinic keratosis || id:finn-b-L12_ACTINKERA	CX3CR1 on CD14- CD16- || id:ebi-a-GCST90001994	Inverse variance weighted	3	0.149223	0.0724283	0.0393708	0.00726386	0.291183	1.16093	1.00729	1.33801
ebi-a-GCST90002108	finn-b-L12_ACTINKERA	Actinic keratosis || id:finn-b-L12_ACTINKERA	HLA DR on CD33+ HLA DR+ CD14- || id:ebi-a-GCST90002108	Inverse variance weighted	4	-0.0950757	0.0462331	0.0397397	-0.185693	-0.00445893	0.909304	0.830529	0.995551
ebi-a-GCST90001743	finn-b-L12_ACTINKERA	Actinic keratosis || id:finn-b-L12_ACTINKERA	CD20 on B cell || id:ebi-a-GCST90001743	Inverse variance weighted	4	-0.136258	0.0666175	0.0408171	-0.266828	-0.00568801	0.872617	0.765804	0.994328
ebi-a-GCST90002072	finn-b-L12_ACTINKERA	Actinic keratosis || id:finn-b-L12_ACTINKERA	SSC-A on plasmacytoid Dendritic Cell || id:ebi-a-GCST90002072	Inverse variance weighted	5	-0.161583	0.082315	0.0496482	-0.32292	-0.00024554	0.850796	0.724031	0.999754
ebi-a-GCST90002046	finn-b-L12_ACTINKERA	Actinic keratosis || id:finn-b-L12_ACTINKERA	CD45 on CD33- HLA DR+ || id:ebi-a-GCST90002046	Inverse variance weighted	2	-0.146715	0.0751574	0.0509252	-0.294024	0.000592999	0.86354	0.745259	1.00059
ebi-a-GCST90001988	finn-b-L12_ACTINKERA	Actinic keratosis || id:finn-b-L12_ACTINKERA	HLA DR on CD14+ CD16- monocyte || id:ebi-a-GCST90001988	Inverse variance weighted	5	-0.0953184	0.0494295	0.0538091	-0.1922	0.00156346	0.909083	0.825142	1.00156
ebi-a-GCST90001800	finn-b-L12_ACTINKERA	Actinic keratosis || id:finn-b-L12_ACTINKERA	CD27 on IgD+ CD24+ B cell || id:ebi-a-GCST90001800	Inverse variance weighted	6	0.0777834	0.0406771	0.0558482	-0.00194362	0.15751	1.08089	0.998058	1.17059
ebi-a-GCST90001991	finn-b-L12_ACTINKERA	Actinic keratosis || id:finn-b-L12_ACTINKERA	HLA DR on CD14+ monocyte || id:ebi-a-GCST90001991	Inverse variance weighted	5	-0.0975898	0.0511617	0.0564587	-0.197867	0.00268711	0.907021	0.820479	1.00269
ebi-a-GCST90001990	finn-b-L12_ACTINKERA	Actinic keratosis || id:finn-b-L12_ACTINKERA	CD64 on CD14- CD16+ monocyte || id:ebi-a-GCST90001990	Inverse variance weighted	2	0.207097	0.113851	0.0689088	-0.016051	0.430244	1.2301	0.984077	1.53763
ebi-a-GCST90001570	finn-b-L12_ACTINKERA	Actinic keratosis || id:finn-b-L12_ACTINKERA	Effector Memory CD4-CD8- T cell %CD4-CD8- T cell || id:ebi-a-GCST90001570	Inverse variance weighted	4	0.0938224	0.0520461	0.0714387	-0.00818798	0.195833	1.09836	0.991845	1.21632
ebi-a-GCST90001534	finn-b-L12_ACTINKERA	Actinic keratosis || id:finn-b-L12_ACTINKERA	CD45RA- CD4+ T cell Absolute Count || id:ebi-a-GCST90001534	Inverse variance weighted	2	0.118003	0.0655807	0.0719631	-0.0105354	0.246541	1.12525	0.98952	1.27959
ebi-a-GCST90001458	finn-b-L12_ACTINKERA	Actinic keratosis || id:finn-b-L12_ACTINKERA	Myeloid Dendritic Cell Absolute Count || id:ebi-a-GCST90001458	Inverse variance weighted	4	0.0943975	0.0543811	0.0825904	-0.0121895	0.200984	1.099	0.987884	1.22261
ebi-a-GCST90001849	finn-b-L12_ACTINKERA	Actinic keratosis || id:finn-b-L12_ACTINKERA	CD3 on HLA DR+ CD4+ T cell || id:ebi-a-GCST90001849	Inverse variance weighted	2	0.0912027	0.0531981	0.0864555	-0.0130655	0.195471	1.09549	0.987019	1.21588
ebi-a-GCST90001976	finn-b-L12_ACTINKERA	Actinic keratosis || id:finn-b-L12_ACTINKERA	FSC-A on Natural Killer T || id:ebi-a-GCST90001976	Inverse variance weighted	2	0.230079	0.136849	0.0927126	-0.0381454	0.498303	1.2587	0.962573	1.64592
ebi-a-GCST90001786	finn-b-L12_ACTINKERA	Actinic keratosis || id:finn-b-L12_ACTINKERA	CD25 on IgD- CD27- B cell || id:ebi-a-GCST90001786	Inverse variance weighted	2	-0.201445	0.120485	0.0945348	-0.437596	0.0347061	0.817549	0.645587	1.03532
ebi-a-GCST90002077	finn-b-L12_ACTINKERA	Actinic keratosis || id:finn-b-L12_ACTINKERA	SSC-A on HLA DR+ Natural Killer || id:ebi-a-GCST90002077	Inverse variance weighted	3	-0.0963921	0.0583947	0.0988001	-0.210846	0.0180615	0.908108	0.809899	1.01823
ebi-a-GCST90001847	finn-b-L12_ACTINKERA	Actinic keratosis || id:finn-b-L12_ACTINKERA	CD3 on HLA DR+ T cell || id:ebi-a-GCST90001847	Inverse variance weighted	2	0.0911062	0.0562525	0.105319	-0.0191486	0.201361	1.09539	0.981034	1.22307
ebi-a-GCST90001768	finn-b-L12_ACTINKERA	Actinic keratosis || id:finn-b-L12_ACTINKERA	CD24 on IgD+ CD38+ B cell || id:ebi-a-GCST90001768	Inverse variance weighted	2	-0.191986	0.120707	0.111718	-0.428572	0.0445992	0.825318	0.651439	1.04561
ebi-a-GCST90001545	finn-b-L12_ACTINKERA	Actinic keratosis || id:finn-b-L12_ACTINKERA	Terminally Differentiated CD4+ T cell Absolute Count || id:ebi-a-GCST90001545	Inverse variance weighted	2	-0.231279	0.148088	0.118342	-0.521531	0.0589725	0.793518	0.593611	1.06075
ebi-a-GCST90001510	finn-b-L12_ACTINKERA	Actinic keratosis || id:finn-b-L12_ACTINKERA	CD25++ CD45RA- CD4 not regulatory T cell Absolute Count || id:ebi-a-GCST90001510	Inverse variance weighted	2	0.10535	0.0682681	0.122786	-0.0284552	0.239156	1.1111	0.971946	1.27018
ebi-a-GCST90001503	finn-b-L12_ACTINKERA	Actinic keratosis || id:finn-b-L12_ACTINKERA	Activated & secreting CD4 regulatory T cell %CD4+ T cell || id:ebi-a-GCST90001503	Inverse variance weighted	9	0.0269061	0.0174723	0.123579	-0.0073397	0.0611518	1.02727	0.992687	1.06306
ebi-a-GCST90001505	finn-b-L12_ACTINKERA	Actinic keratosis || id:finn-b-L12_ACTINKERA	CD25++ CD4+ T cell %CD4+ T cell || id:ebi-a-GCST90001505	Inverse variance weighted	2	0.128619	0.0842139	0.12669	-0.0364405	0.293678	1.13726	0.964216	1.34135
ebi-a-GCST90001737	finn-b-L12_ACTINKERA	Actinic keratosis || id:finn-b-L12_ACTINKERA	CD19 on naive-mature B cell || id:ebi-a-GCST90001737	Inverse variance weighted	2	0.319205	0.209281	0.127198	-0.0909864	0.729397	1.37603	0.91303	2.07383
ebi-a-GCST90002089	finn-b-L12_ACTINKERA	Actinic keratosis || id:finn-b-L12_ACTINKERA	CD11c on monocyte || id:ebi-a-GCST90002089	Inverse variance weighted	2	0.102373	0.0680023	0.132214	-0.0309119	0.235657	1.1078	0.969561	1.26574
ebi-a-GCST90001536	finn-b-L12_ACTINKERA	Actinic keratosis || id:finn-b-L12_ACTINKERA	CD45RA- CD4+ T cell %T cell || id:ebi-a-GCST90001536	Inverse variance weighted	2	0.105855	0.0706753	0.134195	-0.0326687	0.244378	1.11166	0.967859	1.27683
ebi-a-GCST90001970	finn-b-L12_ACTINKERA	Actinic keratosis || id:finn-b-L12_ACTINKERA	FSC-A on HLA DR+ Natural Killer || id:ebi-a-GCST90001970	Inverse variance weighted	4	-0.0802483	0.0539532	0.136918	-0.185997	0.0255001	0.922887	0.830276	1.02583
ebi-a-GCST90001752	finn-b-L12_ACTINKERA	Actinic keratosis || id:finn-b-L12_ACTINKERA	CD20 on IgD+ CD38dim B cell || id:ebi-a-GCST90001752	Inverse variance weighted	7	-0.0952803	0.0644505	0.139315	-0.221603	0.0310428	0.909118	0.801233	1.03153
ebi-a-GCST90001542	finn-b-L12_ACTINKERA	Actinic keratosis || id:finn-b-L12_ACTINKERA	Effector Memory CD4+ T cell Absolute Count || id:ebi-a-GCST90001542	Inverse variance weighted	2	0.100693	0.0682414	0.140067	-0.0330601	0.234446	1.10594	0.96748	1.26421
ebi-a-GCST90001520	finn-b-L12_ACTINKERA	Actinic keratosis || id:finn-b-L12_ACTINKERA	CD33+ HLA DR+ CD14dim Absolute Count || id:ebi-a-GCST90001520	Inverse variance weighted	2	0.0919876	0.0625468	0.141372	-0.0306042	0.214579	1.09635	0.969859	1.23934
ebi-a-GCST90001647	finn-b-L12_ACTINKERA	Actinic keratosis || id:finn-b-L12_ACTINKERA	Natural Killer %lymphocyte || id:ebi-a-GCST90001647	Inverse variance weighted	3	0.100605	0.0685125	0.141989	-0.0336791	0.23489	1.10584	0.966882	1.26477
ebi-a-GCST90001759	finn-b-L12_ACTINKERA	Actinic keratosis || id:finn-b-L12_ACTINKERA	CD20 on naive-mature B cell || id:ebi-a-GCST90001759	Inverse variance weighted	6	-0.121191	0.0826736	0.142677	-0.283231	0.0408494	0.885865	0.753346	1.0417
ebi-a-GCST90002004	finn-b-L12_ACTINKERA	Actinic keratosis || id:finn-b-L12_ACTINKERA	CCR2 on CD14+ CD16- monocyte || id:ebi-a-GCST90002004	Inverse variance weighted	3	-0.0890976	0.0622722	0.152494	-0.211151	0.0329559	0.914756	0.809652	1.0335
ebi-a-GCST90001645	finn-b-L12_ACTINKERA	Actinic keratosis || id:finn-b-L12_ACTINKERA	Natural Killer Absolute Count || id:ebi-a-GCST90001645	Inverse variance weighted	3	0.116893	0.0817307	0.152652	-0.0432988	0.277085	1.124	0.957625	1.31928
ebi-a-GCST90001557	finn-b-L12_ACTINKERA	Actinic keratosis || id:finn-b-L12_ACTINKERA	Terminally Differentiated CD8+ T cell Absolute Count || id:ebi-a-GCST90001557	Inverse variance weighted	2	0.105168	0.0738279	0.154299	-0.0395341	0.249871	1.1109	0.961237	1.28386
ebi-a-GCST90002074	finn-b-L12_ACTINKERA	Actinic keratosis || id:finn-b-L12_ACTINKERA	SSC-A on CD14+ monocyte || id:ebi-a-GCST90002074	Inverse variance weighted	6	0.0522194	0.037279	0.161281	-0.0208473	0.125286	1.05361	0.979368	1.13347
ebi-a-GCST90002111	finn-b-L12_ACTINKERA	Actinic keratosis || id:finn-b-L12_ACTINKERA	HLA DR on CD33dim HLA DR+ CD11b- || id:ebi-a-GCST90002111	Inverse variance weighted	5	-0.0619391	0.0442332	0.161428	-0.148636	0.024758	0.93994	0.861883	1.02507
ebi-a-GCST90001924	finn-b-L12_ACTINKERA	Actinic keratosis || id:finn-b-L12_ACTINKERA	CD127 on CD28+ CD4+ T cell || id:ebi-a-GCST90001924	Inverse variance weighted	3	0.114338	0.0817216	0.16178	-0.0458368	0.274512	1.12113	0.955198	1.31589
ebi-a-GCST90001433	finn-b-L12_ACTINKERA	Actinic keratosis || id:finn-b-L12_ACTINKERA	IgD- CD27- B cell %lymphocyte || id:ebi-a-GCST90001433	Inverse variance weighted	2	-0.105951	0.0758728	0.162587	-0.254661	0.0427601	0.899469	0.775179	1.04369
ebi-a-GCST90001401	finn-b-L12_ACTINKERA	Actinic keratosis || id:finn-b-L12_ACTINKERA	IgD- CD27- B cell Absolute Count || id:ebi-a-GCST90001401	Inverse variance weighted	2	-0.103542	0.0757442	0.171628	-0.252	0.044917	0.901638	0.777244	1.04594
ebi-a-GCST90001762	finn-b-L12_ACTINKERA	Actinic keratosis || id:finn-b-L12_ACTINKERA	CD20 on IgD+ B cell || id:ebi-a-GCST90001762	Inverse variance weighted	5	-0.12902	0.0949947	0.174408	-0.315209	0.0571701	0.878957	0.729636	1.05884
ebi-a-GCST90001399	finn-b-L12_ACTINKERA	Actinic keratosis || id:finn-b-L12_ACTINKERA	IgD- CD27- B cell %B cell || id:ebi-a-GCST90001399	Inverse variance weighted	3	-0.0777417	0.057372	0.175403	-0.190191	0.0347075	0.925203	0.826801	1.03532
ebi-a-GCST90001561	finn-b-L12_ACTINKERA	Actinic keratosis || id:finn-b-L12_ACTINKERA	CD45RA+ CD8+ T cell %CD8+ T cell || id:ebi-a-GCST90001561	Inverse variance weighted	5	-0.0218906	0.0163871	0.181601	-0.0540095	0.0102282	0.978347	0.947423	1.01028
ebi-a-GCST90002090	finn-b-L12_ACTINKERA	Actinic keratosis || id:finn-b-L12_ACTINKERA	CD11c on granulocyte || id:ebi-a-GCST90002090	Inverse variance weighted	3	0.0679243	0.0509376	0.182374	-0.0319134	0.167762	1.07028	0.968591	1.18266
ebi-a-GCST90001461	finn-b-L12_ACTINKERA	Actinic keratosis || id:finn-b-L12_ACTINKERA	Dendritic Cell Absolute Count || id:ebi-a-GCST90001461	Inverse variance weighted	3	0.0858224	0.0653292	0.18895	-0.0422229	0.213868	1.08961	0.958656	1.23846
ebi-a-GCST90002054	finn-b-L12_ACTINKERA	Actinic keratosis || id:finn-b-L12_ACTINKERA	CD8 on Central Memory CD8+ T cell || id:ebi-a-GCST90002054	Inverse variance weighted	3	-0.091956	0.0711077	0.195944	-0.231327	0.0474152	0.912145	0.79348	1.04856
ebi-a-GCST90001604	finn-b-L12_ACTINKERA	Actinic keratosis || id:finn-b-L12_ACTINKERA	T cell %lymphocyte || id:ebi-a-GCST90001604	Inverse variance weighted	2	-0.102421	0.079411	0.197136	-0.258066	0.053225	0.90265	0.772544	1.05467
ebi-a-GCST90001787	finn-b-L12_ACTINKERA	Actinic keratosis || id:finn-b-L12_ACTINKERA	CD25 on IgD- CD38- B cell || id:ebi-a-GCST90001787	Inverse variance weighted	3	-0.0970992	0.0770704	0.207713	-0.248157	0.0539587	0.907466	0.780237	1.05544
ebi-a-GCST90001692	finn-b-L12_ACTINKERA	Actinic keratosis || id:finn-b-L12_ACTINKERA	CD28+ CD45RA- CD8+ T cell %CD8+ T cell || id:ebi-a-GCST90001692	Inverse variance weighted	4	0.0345853	0.0275656	0.209604	-0.0194432	0.0886138	1.03519	0.980745	1.09266
ebi-a-GCST90001887	finn-b-L12_ACTINKERA	Actinic keratosis || id:finn-b-L12_ACTINKERA	CD28 on secreting CD4 regulatory T cell || id:ebi-a-GCST90001887	Inverse variance weighted	3	-0.109438	0.0876196	0.211661	-0.281172	0.0622965	0.896338	0.754898	1.06428
ebi-a-GCST90001511	finn-b-L12_ACTINKERA	Actinic keratosis || id:finn-b-L12_ACTINKERA	CD25++ CD45RA- CD4 not regulatory T cell %CD4+ T cell || id:ebi-a-GCST90001511	Inverse variance weighted	3	0.0557989	0.0450329	0.21532	-0.0324656	0.144063	1.05739	0.968056	1.15496
ebi-a-GCST90001863	finn-b-L12_ACTINKERA	Actinic keratosis || id:finn-b-L12_ACTINKERA	CD3 on CD28+ CD45RA- CD8+ T cell || id:ebi-a-GCST90001863	Inverse variance weighted	4	0.0649092	0.0524066	0.215505	-0.0378077	0.167626	1.06706	0.962898	1.18249
ebi-a-GCST90001760	finn-b-L12_ACTINKERA	Actinic keratosis || id:finn-b-L12_ACTINKERA	CD20 on unswitched memory B cell || id:ebi-a-GCST90001760	Inverse variance weighted	4	-0.0950357	0.0767559	0.215659	-0.245477	0.0554059	0.90934	0.782331	1.05697
ebi-a-GCST90001801	finn-b-L12_ACTINKERA	Actinic keratosis || id:finn-b-L12_ACTINKERA	CD27 on IgD+ CD38- unswitched memory B cell || id:ebi-a-GCST90001801	Inverse variance weighted	5	0.041709	0.0337445	0.216449	-0.0244301	0.107848	1.04259	0.975866	1.11388
ebi-a-GCST90001751	finn-b-L12_ACTINKERA	Actinic keratosis || id:finn-b-L12_ACTINKERA	CD20 on IgD+ CD38+ B cell || id:ebi-a-GCST90001751	Inverse variance weighted	5	-0.155363	0.126516	0.219441	-0.403334	0.0926073	0.856104	0.668089	1.09703
ebi-a-GCST90001795	finn-b-L12_ACTINKERA	Actinic keratosis || id:finn-b-L12_ACTINKERA	CD25 on transitional B cell || id:ebi-a-GCST90001795	Inverse variance weighted	2	-0.170185	0.138646	0.219643	-0.44193	0.101561	0.843509	0.642794	1.1069
ebi-a-GCST90001614	finn-b-L12_ACTINKERA	Actinic keratosis || id:finn-b-L12_ACTINKERA	CD8+ and CD8dim T cell %leukocyte || id:ebi-a-GCST90001614	Inverse variance weighted	2	-0.161256	0.131417	0.219804	-0.418834	0.0963226	0.851075	0.657814	1.10111
ebi-a-GCST90001528	finn-b-L12_ACTINKERA	Actinic keratosis || id:finn-b-L12_ACTINKERA	CD33dim HLA DR+ CD11b- %CD33dim HLA DR+ || id:ebi-a-GCST90001528	Inverse variance weighted	3	-0.0392192	0.0320455	0.221005	-0.102028	0.0235899	0.96154	0.903004	1.02387
ebi-a-GCST90002117	finn-b-L12_ACTINKERA	Actinic keratosis || id:finn-b-L12_ACTINKERA	HLA DR on HLA DR+ Natural Killer || id:ebi-a-GCST90002117	Inverse variance weighted	6	-0.0521436	0.0427883	0.22298	-0.136009	0.0317214	0.949193	0.872835	1.03223
ebi-a-GCST90001666	finn-b-L12_ACTINKERA	Actinic keratosis || id:finn-b-L12_ACTINKERA	CD28+ CD45RA+ CD8dim T cell Absolute Count || id:ebi-a-GCST90001666	Inverse variance weighted	9	-0.006024	0.00495778	0.224343	-0.0157412	0.00369325	0.993994	0.984382	1.0037
ebi-a-GCST90001526	finn-b-L12_ACTINKERA	Actinic keratosis || id:finn-b-L12_ACTINKERA	CD33dim HLA DR+ CD11b+ %CD33dim HLA DR+ || id:ebi-a-GCST90001526	Inverse variance weighted	3	0.0387706	0.0319241	0.224572	-0.0238007	0.101342	1.03953	0.97648	1.10665
ebi-a-GCST90001569	finn-b-L12_ACTINKERA	Actinic keratosis || id:finn-b-L12_ACTINKERA	Effector Memory CD4-CD8- T cell Absolute Count || id:ebi-a-GCST90001569	Inverse variance weighted	4	0.0799709	0.0670313	0.232855	-0.0514105	0.211352	1.08326	0.949889	1.23535
ebi-a-GCST90001588	finn-b-L12_ACTINKERA	Actinic keratosis || id:finn-b-L12_ACTINKERA	T/B cell || id:ebi-a-GCST90001588	Inverse variance weighted	3	-0.136927	0.114907	0.233405	-0.362145	0.0882906	0.872034	0.696182	1.09231
ebi-a-GCST90001622	finn-b-L12_ACTINKERA	Actinic keratosis || id:finn-b-L12_ACTINKERA	Natural Killer T %T cell || id:ebi-a-GCST90001622	Inverse variance weighted	7	0.101906	0.0861243	0.236712	-0.0668975	0.27071	1.10728	0.935291	1.31089
ebi-a-GCST90001587	finn-b-L12_ACTINKERA	Actinic keratosis || id:finn-b-L12_ACTINKERA	CD16+ monocyte %monocyte || id:ebi-a-GCST90001587	Inverse variance weighted	2	-0.0979297	0.0827875	0.236847	-0.260193	0.0643338	0.906713	0.770903	1.06645
ebi-a-GCST90001586	finn-b-L12_ACTINKERA	Actinic keratosis || id:finn-b-L12_ACTINKERA	CD14+ CD16- monocyte %monocyte || id:ebi-a-GCST90001586	Inverse variance weighted	2	0.0962857	0.0815954	0.237985	-0.0636414	0.256213	1.10107	0.938341	1.29203
ebi-a-GCST90002002	finn-b-L12_ACTINKERA	Actinic keratosis || id:finn-b-L12_ACTINKERA	PDL-1 on monocyte || id:ebi-a-GCST90002002	Inverse variance weighted	2	-0.0787625	0.0672664	0.241637	-0.210605	0.0530796	0.924259	0.810094	1.05451
ebi-a-GCST90001983	finn-b-L12_ACTINKERA	Actinic keratosis || id:finn-b-L12_ACTINKERA	CD14 on CD14+ CD16+ monocyte || id:ebi-a-GCST90001983	Inverse variance weighted	2	0.133655	0.115017	0.245214	-0.0917772	0.359088	1.143	0.912308	1.43202
ebi-a-GCST90001779	finn-b-L12_ACTINKERA	Actinic keratosis || id:finn-b-L12_ACTINKERA	CD25 on IgD+ CD24- B cell || id:ebi-a-GCST90001779	Inverse variance weighted	3	-0.108769	0.0942851	0.248656	-0.293568	0.0760297	0.896937	0.745599	1.07899
ebi-a-GCST90001820	finn-b-L12_ACTINKERA	Actinic keratosis || id:finn-b-L12_ACTINKERA	IgD on IgD+ CD24+ B cell || id:ebi-a-GCST90001820	Inverse variance weighted	6	-0.0453725	0.0393675	0.2491	-0.122533	0.0317877	0.955641	0.884677	1.0323
ebi-a-GCST90001649	finn-b-L12_ACTINKERA	Actinic keratosis || id:finn-b-L12_ACTINKERA	HLA DR+ Natural Killer %Natural Killer || id:ebi-a-GCST90001649	Inverse variance weighted	6	-0.0451688	0.0396868	0.255066	-0.122955	0.0326174	0.955836	0.884303	1.03316
ebi-a-GCST90001535	finn-b-L12_ACTINKERA	Actinic keratosis || id:finn-b-L12_ACTINKERA	CD45RA- CD4+ T cell %CD4+ T cell || id:ebi-a-GCST90001535	Inverse variance weighted	4	0.0375526	0.0330201	0.255428	-0.0271668	0.102272	1.03827	0.973199	1.10768
ebi-a-GCST90001755	finn-b-L12_ACTINKERA	Actinic keratosis || id:finn-b-L12_ACTINKERA	CD20 on IgD- CD38- B cell || id:ebi-a-GCST90001755	Inverse variance weighted	4	-0.0934533	0.0823991	0.25673	-0.254956	0.068049	0.910781	0.774951	1.07042
ebi-a-GCST90001812	finn-b-L12_ACTINKERA	Actinic keratosis || id:finn-b-L12_ACTINKERA	CD38 on IgD+ CD38+ B cell || id:ebi-a-GCST90001812	Inverse variance weighted	3	0.0724921	0.0640167	0.257469	-0.0529806	0.197965	1.07518	0.948398	1.21892
ebi-a-GCST90001864	finn-b-L12_ACTINKERA	Actinic keratosis || id:finn-b-L12_ACTINKERA	CD3 on CD28+ CD45RA+ CD8+ T cell || id:ebi-a-GCST90001864	Inverse variance weighted	4	0.0363771	0.0325967	0.264433	-0.0275124	0.100267	1.03705	0.972863	1.10547
ebi-a-GCST90001668	finn-b-L12_ACTINKERA	Actinic keratosis || id:finn-b-L12_ACTINKERA	CD28+ CD45RA- CD8dim T cell %CD8dim T cell || id:ebi-a-GCST90001668	Inverse variance weighted	2	0.036983	0.0331598	0.264724	-0.0280102	0.101976	1.03768	0.972378	1.10736
ebi-a-GCST90001612	finn-b-L12_ACTINKERA	Actinic keratosis || id:finn-b-L12_ACTINKERA	CD8dim T cell %leukocyte || id:ebi-a-GCST90001612	Inverse variance weighted	2	0.131773	0.118509	0.266173	-0.100505	0.364051	1.14085	0.90438	1.43915
ebi-a-GCST90001599	finn-b-L12_ACTINKERA	Actinic keratosis || id:finn-b-L12_ACTINKERA	CD4-CD8- T cell %T cell || id:ebi-a-GCST90001599	Inverse variance weighted	3	0.100505	0.0905783	0.267173	-0.077028	0.278039	1.10573	0.925864	1.32054
ebi-a-GCST90001763	finn-b-L12_ACTINKERA	Actinic keratosis || id:finn-b-L12_ACTINKERA	CD20 on transitional B cell || id:ebi-a-GCST90001763	Inverse variance weighted	2	-0.0834456	0.0756217	0.269827	-0.231664	0.064773	0.919941	0.793212	1.06692
ebi-a-GCST90001596	finn-b-L12_ACTINKERA	Actinic keratosis || id:finn-b-L12_ACTINKERA	CD8dim T cell Absolute Count || id:ebi-a-GCST90001596	Inverse variance weighted	2	0.143395	0.130534	0.271972	-0.112451	0.399241	1.15419	0.893641	1.49069
ebi-a-GCST90001745	finn-b-L12_ACTINKERA	Actinic keratosis || id:finn-b-L12_ACTINKERA	CD20 on CD24+ CD27+ B cell || id:ebi-a-GCST90001745	Inverse variance weighted	6	-0.0671459	0.0611509	0.272188	-0.187002	0.0527098	0.935059	0.829442	1.05412
ebi-a-GCST90001992	finn-b-L12_ACTINKERA	Actinic keratosis || id:finn-b-L12_ACTINKERA	CCR2 on CD14+ CD16+ monocyte || id:ebi-a-GCST90001992	Inverse variance weighted	2	0.152742	0.139291	0.272831	-0.120269	0.425753	1.16502	0.886682	1.53074
ebi-a-GCST90001597	finn-b-L12_ACTINKERA	Actinic keratosis || id:finn-b-L12_ACTINKERA	CD8dim T cell %T cell || id:ebi-a-GCST90001597	Inverse variance weighted	2	0.12277	0.112145	0.273629	-0.0970341	0.342574	1.13062	0.907525	1.40857
ebi-a-GCST90001650	finn-b-L12_ACTINKERA	Actinic keratosis || id:finn-b-L12_ACTINKERA	HLA DR+ Natural Killer %CD3- lymphocyte || id:ebi-a-GCST90001650	Inverse variance weighted	4	-0.0503309	0.0461112	0.275047	-0.140709	0.040047	0.950915	0.868742	1.04086
ebi-a-GCST90001512	finn-b-L12_ACTINKERA	Actinic keratosis || id:finn-b-L12_ACTINKERA	CD25++ CD45RA- CD4 not regulatory T cell %T cell || id:ebi-a-GCST90001512	Inverse variance weighted	3	0.0367423	0.0342019	0.282698	-0.0302933	0.103778	1.03743	0.970161	1.10935
ebi-a-GCST90001442	finn-b-L12_ACTINKERA	Actinic keratosis || id:finn-b-L12_ACTINKERA	CD24+ CD27+ B cell %lymphocyte || id:ebi-a-GCST90001442	Inverse variance weighted	3	-0.117691	0.109992	0.284618	-0.333275	0.0978922	0.88897	0.716573	1.10284
ebi-a-GCST90001843	finn-b-L12_ACTINKERA	Actinic keratosis || id:finn-b-L12_ACTINKERA	CD3 on Effector Memory CD4+ T cell || id:ebi-a-GCST90001843	Inverse variance weighted	2	0.0498945	0.0467189	0.285533	-0.0416746	0.141464	1.05116	0.959182	1.15196
ebi-a-GCST90001969	finn-b-L12_ACTINKERA	Actinic keratosis || id:finn-b-L12_ACTINKERA	FSC-A on Natural Killer || id:ebi-a-GCST90001969	Inverse variance weighted	3	0.081533	0.0764416	0.28615	-0.0682925	0.231358	1.08495	0.933987	1.26031
ebi-a-GCST90001572	finn-b-L12_ACTINKERA	Actinic keratosis || id:finn-b-L12_ACTINKERA	Terminally Differentiated CD4-CD8- T cell Absolute Count || id:ebi-a-GCST90001572	Inverse variance weighted	2	0.149456	0.141235	0.28996	-0.127364	0.426276	1.1612	0.880413	1.53154
ebi-a-GCST90001646	finn-b-L12_ACTINKERA	Actinic keratosis || id:finn-b-L12_ACTINKERA	Natural Killer %CD3- lymphocyte || id:ebi-a-GCST90001646	Inverse variance weighted	5	0.0464928	0.0440203	0.290893	-0.0397871	0.132773	1.04759	0.960994	1.14199
ebi-a-GCST90001890	finn-b-L12_ACTINKERA	Actinic keratosis || id:finn-b-L12_ACTINKERA	CD28 on CD45RA+ CD4+ T cell || id:ebi-a-GCST90001890	Inverse variance weighted	2	-0.175581	0.166444	0.291475	-0.501812	0.15065	0.83897	0.605433	1.16259
ebi-a-GCST90001958	finn-b-L12_ACTINKERA	Actinic keratosis || id:finn-b-L12_ACTINKERA	CD4 on monocyte || id:ebi-a-GCST90001958	Inverse variance weighted	2	-0.0531155	0.0506102	0.293947	-0.152312	0.0460805	0.94827	0.858721	1.04716
ebi-a-GCST90001468	finn-b-L12_ACTINKERA	Actinic keratosis || id:finn-b-L12_ACTINKERA	CD62L- myeloid Dendritic Cell Absolute Count || id:ebi-a-GCST90001468	Inverse variance weighted	6	0.0460049	0.0443783	0.299898	-0.0409766	0.132986	1.04708	0.959852	1.14223
ebi-a-GCST90001870	finn-b-L12_ACTINKERA	Actinic keratosis || id:finn-b-L12_ACTINKERA	CD34 on Hematopoietic Stem Cell || id:ebi-a-GCST90001870	Inverse variance weighted	4	-0.0554865	0.0539525	0.303747	-0.161233	0.0502605	0.946025	0.851093	1.05155
ebi-a-GCST90002057	finn-b-L12_ACTINKERA	Actinic keratosis || id:finn-b-L12_ACTINKERA	CD8 on Terminally Differentiated CD8+ T cell || id:ebi-a-GCST90002057	Inverse variance weighted	2	-0.0622951	0.061237	0.309021	-0.18232	0.0577295	0.939606	0.833335	1.05943
ebi-a-GCST90001747	finn-b-L12_ACTINKERA	Actinic keratosis || id:finn-b-L12_ACTINKERA	CD20 on IgD+ CD24- B cell || id:ebi-a-GCST90001747	Inverse variance weighted	4	-0.1201	0.118484	0.310752	-0.352328	0.112127	0.886831	0.703049	1.11866
ebi-a-GCST90001952	finn-b-L12_ACTINKERA	Actinic keratosis || id:finn-b-L12_ACTINKERA	CD33 on Monocytic Myeloid-Derived Suppressor Cells || id:ebi-a-GCST90001952	Inverse variance weighted	4	0.0315454	0.0313484	0.31428	-0.0298975	0.0929883	1.03205	0.970545	1.09745
ebi-a-GCST90001546	finn-b-L12_ACTINKERA	Actinic keratosis || id:finn-b-L12_ACTINKERA	Terminally Differentiated CD4+ T cell %CD4+ T cell || id:ebi-a-GCST90001546	Inverse variance weighted	5	-0.0599222	0.0599626	0.317637	-0.177449	0.0576045	0.941838	0.837404	1.0593
ebi-a-GCST90001398	finn-b-L12_ACTINKERA	Actinic keratosis || id:finn-b-L12_ACTINKERA	Unswitched memory B cell Absolute Count || id:ebi-a-GCST90001398	Inverse variance weighted	2	-0.160363	0.161186	0.319786	-0.476287	0.15556	0.851834	0.621085	1.16831
ebi-a-GCST90001695	finn-b-L12_ACTINKERA	Actinic keratosis || id:finn-b-L12_ACTINKERA	CD45RA- CD28- CD8+ T cell Absolute Count || id:ebi-a-GCST90001695	Inverse variance weighted	143	1.08551e-05	1.0946e-05	0.321347	-1.05991e-05	3.23094e-05	1.00001	0.999989	1.00003
ebi-a-GCST90002015	finn-b-L12_ACTINKERA	Actinic keratosis || id:finn-b-L12_ACTINKERA	CCR2 on plasmacytoid Dendritic Cell || id:ebi-a-GCST90002015	Inverse variance weighted	2	0.0947886	0.0957334	0.32211	-0.0928489	0.282426	1.09943	0.911331	1.32634
ebi-a-GCST90001469	finn-b-L12_ACTINKERA	Actinic keratosis || id:finn-b-L12_ACTINKERA	CD62L- myeloid Dendritic Cell %Dendritic Cell || id:ebi-a-GCST90001469	Inverse variance weighted	6	0.044163	0.0446301	0.322402	-0.043312	0.131638	1.04515	0.957613	1.1407
ebi-a-GCST90002016	finn-b-L12_ACTINKERA	Actinic keratosis || id:finn-b-L12_ACTINKERA	CCR2 on CD62L+ plasmacytoid Dendritic Cell || id:ebi-a-GCST90002016	Inverse variance weighted	2	0.0949696	0.0959992	0.322529	-0.0931888	0.283128	1.09963	0.911021	1.32728
ebi-a-GCST90001781	finn-b-L12_ACTINKERA	Actinic keratosis || id:finn-b-L12_ACTINKERA	CD25 on IgD+ CD38- naive B cell || id:ebi-a-GCST90001781	Inverse variance weighted	3	-0.0883756	0.0894066	0.322923	-0.263613	0.0868614	0.915417	0.768271	1.09075
ebi-a-GCST90001899	finn-b-L12_ACTINKERA	Actinic keratosis || id:finn-b-L12_ACTINKERA	CD28 on CD4 regulatory T cell || id:ebi-a-GCST90001899	Inverse variance weighted	2	-0.131231	0.134596	0.329562	-0.39504	0.132578	0.877015	0.673653	1.14177
ebi-a-GCST90001693	finn-b-L12_ACTINKERA	Actinic keratosis || id:finn-b-L12_ACTINKERA	CD28+ CD45RA- CD8+ T cell Absolute Count || id:ebi-a-GCST90001693	Inverse variance weighted	2	0.0298619	0.0306351	0.329678	-0.0301828	0.0899067	1.03031	0.970268	1.09407
ebi-a-GCST90001691	finn-b-L12_ACTINKERA	Actinic keratosis || id:finn-b-L12_ACTINKERA	CD28+ CD45RA- CD8+ T cell %T cell || id:ebi-a-GCST90001691	Inverse variance weighted	3	0.0404488	0.0419359	0.334777	-0.0417457	0.122643	1.04128	0.959114	1.13048
ebi-a-GCST90001462	finn-b-L12_ACTINKERA	Actinic keratosis || id:finn-b-L12_ACTINKERA	CD62L- Dendritic Cell Absolute Count || id:ebi-a-GCST90001462	Inverse variance weighted	5	0.0507313	0.0531727	0.34004	-0.0534872	0.15495	1.05204	0.947918	1.1676
ebi-a-GCST90001857	finn-b-L12_ACTINKERA	Actinic keratosis || id:finn-b-L12_ACTINKERA	CD3 on activated & secreting CD4 regulatory T cell || id:ebi-a-GCST90001857	Inverse variance weighted	4	0.0334353	0.0352513	0.342883	-0.0356573	0.102528	1.034	0.964971	1.10797
ebi-a-GCST90002024	finn-b-L12_ACTINKERA	Actinic keratosis || id:finn-b-L12_ACTINKERA	CD4 on naive CD4+ T cell || id:ebi-a-GCST90002024	Inverse variance weighted	5	-0.0590289	0.0626839	0.346351	-0.181889	0.0638316	0.94268	0.833694	1.06591
ebi-a-GCST90001699	finn-b-L12_ACTINKERA	Actinic keratosis || id:finn-b-L12_ACTINKERA	CD45RA+ CD28- CD8+ T cell %CD8+ T cell || id:ebi-a-GCST90001699	Inverse variance weighted	2	0.00347878	0.00369974	0.347076	-0.00377272	0.0107303	1.00348	0.996234	1.01079
ebi-a-GCST90001957	finn-b-L12_ACTINKERA	Actinic keratosis || id:finn-b-L12_ACTINKERA	CD33 on CD33+ HLA DR+ CD14- || id:ebi-a-GCST90001957	Inverse variance weighted	4	0.0281297	0.0299701	0.347939	-0.0306116	0.0868711	1.02853	0.969852	1.09076
ebi-a-GCST90001956	finn-b-L12_ACTINKERA	Actinic keratosis || id:finn-b-L12_ACTINKERA	CD33 on CD33+ HLA DR+ || id:ebi-a-GCST90001956	Inverse variance weighted	4	0.0281897	0.0301283	0.349452	-0.0308619	0.0872412	1.02859	0.969609	1.09116
ebi-a-GCST90001947	finn-b-L12_ACTINKERA	Actinic keratosis || id:finn-b-L12_ACTINKERA	CD33 on CD33+ HLA DR+ CD14dim || id:ebi-a-GCST90001947	Inverse variance weighted	4	0.0283535	0.0303254	0.3498	-0.0310842	0.0877913	1.02876	0.969394	1.09176
ebi-a-GCST90001463	finn-b-L12_ACTINKERA	Actinic keratosis || id:finn-b-L12_ACTINKERA	CD62L- Dendritic Cell %Dendritic Cell || id:ebi-a-GCST90001463	Inverse variance weighted	4	0.0556647	0.0600886	0.35425	-0.0621089	0.173438	1.05724	0.939781	1.18939
ebi-a-GCST90001955	finn-b-L12_ACTINKERA	Actinic keratosis || id:finn-b-L12_ACTINKERA	CD33 on Immature Myeloid-Derived Suppressor Cells || id:ebi-a-GCST90001955	Inverse variance weighted	6	0.028867	0.0313549	0.357231	-0.0325886	0.0903227	1.02929	0.967937	1.09453
ebi-a-GCST90001716	finn-b-L12_ACTINKERA	Actinic keratosis || id:finn-b-L12_ACTINKERA	BAFF-R on naive-mature B cell || id:ebi-a-GCST90001716	Inverse variance weighted	10	-0.0225249	0.0246539	0.360903	-0.0708465	0.0257967	0.977727	0.931605	1.02613
ebi-a-GCST90001979	finn-b-L12_ACTINKERA	Actinic keratosis || id:finn-b-L12_ACTINKERA	CD16 on CD14- CD16+ monocyte || id:ebi-a-GCST90001979	Inverse variance weighted	8	-0.0236745	0.025953	0.36166	-0.0745424	0.0271934	0.976604	0.928168	1.02757
ebi-a-GCST90001861	finn-b-L12_ACTINKERA	Actinic keratosis || id:finn-b-L12_ACTINKERA	CD3 on CD28+ CD4+ T cell || id:ebi-a-GCST90001861	Inverse variance weighted	2	0.0417371	0.045824	0.362395	-0.0480781	0.131552	1.04262	0.953059	1.1406
ebi-a-GCST90001464	finn-b-L12_ACTINKERA	Actinic keratosis || id:finn-b-L12_ACTINKERA	CD86+ myeloid Dendritic Cell Absolute Count || id:ebi-a-GCST90001464	Inverse variance weighted	5	0.0460791	0.0508756	0.365084	-0.0536372	0.145795	1.04716	0.947776	1.15696
ebi-a-GCST90001853	finn-b-L12_ACTINKERA	Actinic keratosis || id:finn-b-L12_ACTINKERA	CD3 on activated CD4 regulatory T cell || id:ebi-a-GCST90001853	Inverse variance weighted	4	0.0326449	0.0361532	0.366547	-0.0382154	0.103505	1.03318	0.962506	1.10905
ebi-a-GCST90001709	finn-b-L12_ACTINKERA	Actinic keratosis || id:finn-b-L12_ACTINKERA	BAFF-R on IgD+ CD38dim B cell || id:ebi-a-GCST90001709	Inverse variance weighted	10	-0.0219222	0.0245313	0.371513	-0.0700035	0.0261591	0.978316	0.932391	1.0265
ebi-a-GCST90001829	finn-b-L12_ACTINKERA	Actinic keratosis || id:finn-b-L12_ACTINKERA	BAFF-R on B cell || id:ebi-a-GCST90001829	Inverse variance weighted	10	-0.0217208	0.0244103	0.373562	-0.0695649	0.0261234	0.978513	0.9328	1.02647
ebi-a-GCST90001472	finn-b-L12_ACTINKERA	Actinic keratosis || id:finn-b-L12_ACTINKERA	CD62L- CD86+ myeloid Dendritic Cell Absolute Count || id:ebi-a-GCST90001472	Inverse variance weighted	5	0.0399225	0.0449424	0.374378	-0.0481647	0.12801	1.04073	0.952977	1.13656
ebi-a-GCST90001803	finn-b-L12_ACTINKERA	Actinic keratosis || id:finn-b-L12_ACTINKERA	CD27 on IgD- CD38+ B cell || id:ebi-a-GCST90001803	Inverse variance weighted	2	0.0938481	0.10569	0.374563	-0.113304	0.301	1.09839	0.89288	1.35121
ebi-a-GCST90001929	finn-b-L12_ACTINKERA	Actinic keratosis || id:finn-b-L12_ACTINKERA	CD127 on CD28+ CD45RA+ CD8+ T cell || id:ebi-a-GCST90001929	Inverse variance weighted	2	0.107537	0.12116	0.374776	-0.129936	0.345011	1.11353	0.878151	1.412
ebi-a-GCST90001704	finn-b-L12_ACTINKERA	Actinic keratosis || id:finn-b-L12_ACTINKERA	BAFF-R on IgD+ CD24- B cell || id:ebi-a-GCST90001704	Inverse variance weighted	10	-0.0214395	0.0241688	0.375039	-0.0688103	0.0259313	0.978789	0.933504	1.02627
ebi-a-GCST90001953	finn-b-L12_ACTINKERA	Actinic keratosis || id:finn-b-L12_ACTINKERA	CD33 on CD33dim HLA DR- || id:ebi-a-GCST90001953	Inverse variance weighted	6	0.0267217	0.0301652	0.375701	-0.0324021	0.0858456	1.02708	0.968117	1.08964
ebi-a-GCST90001547	finn-b-L12_ACTINKERA	Actinic keratosis || id:finn-b-L12_ACTINKERA	Terminally Differentiated CD4+ T cell %T cell || id:ebi-a-GCST90001547	Inverse variance weighted	6	-0.0376695	0.0426696	0.377335	-0.121302	0.0459629	0.963031	0.885767	1.04704
ebi-a-GCST90001805	finn-b-L12_ACTINKERA	Actinic keratosis || id:finn-b-L12_ACTINKERA	CD27 on memory B cell || id:ebi-a-GCST90001805	Inverse variance weighted	7	0.0336137	0.0381037	0.377689	-0.0410696	0.108297	1.03418	0.959762	1.11438
ebi-a-GCST90001708	finn-b-L12_ACTINKERA	Actinic keratosis || id:finn-b-L12_ACTINKERA	BAFF-R on IgD+ CD38+ B cell || id:ebi-a-GCST90001708	Inverse variance weighted	10	-0.0223393	0.0254199	0.379504	-0.0721623	0.0274837	0.977908	0.93038	1.02786
ebi-a-GCST90001869	finn-b-L12_ACTINKERA	Actinic keratosis || id:finn-b-L12_ACTINKERA	CD3 on resting CD4 regulatory T cell || id:ebi-a-GCST90001869	Inverse variance weighted	6	0.0235012	0.0268548	0.381508	-0.0291342	0.0761365	1.02378	0.971286	1.07911
ebi-a-GCST90002116	finn-b-L12_ACTINKERA	Actinic keratosis || id:finn-b-L12_ACTINKERA	HLA DR on B cell || id:ebi-a-GCST90002116	Inverse variance weighted	9	0.0316839	0.0362557	0.382171	-0.0393772	0.102745	1.03219	0.961388	1.10821
ebi-a-GCST90001644	finn-b-L12_ACTINKERA	Actinic keratosis || id:finn-b-L12_ACTINKERA	B cell %lymphocyte || id:ebi-a-GCST90001644	Inverse variance weighted	2	-0.113063	0.129671	0.383251	-0.367218	0.141092	0.893095	0.692659	1.15153
ebi-a-GCST90001459	finn-b-L12_ACTINKERA	Actinic keratosis || id:finn-b-L12_ACTINKERA	Myeloid Dendritic Cell %Dendritic Cell || id:ebi-a-GCST90001459	Inverse variance weighted	2	0.0611081	0.0702562	0.384416	-0.0765942	0.19881	1.06301	0.926266	1.21995
ebi-a-GCST90001889	finn-b-L12_ACTINKERA	Actinic keratosis || id:finn-b-L12_ACTINKERA	CD28 on activated & secreting CD4 regulatory T cell || id:ebi-a-GCST90001889	Inverse variance weighted	2	-0.11446	0.131596	0.384418	-0.372388	0.143468	0.891847	0.689087	1.15427
ebi-a-GCST90001946	finn-b-L12_ACTINKERA	Actinic keratosis || id:finn-b-L12_ACTINKERA	CD33 on CD14+ monocyte || id:ebi-a-GCST90001946	Inverse variance weighted	5	0.0282127	0.0327794	0.389412	-0.0360349	0.0924603	1.02861	0.964607	1.09687
ebi-a-GCST90001554	finn-b-L12_ACTINKERA	Actinic keratosis || id:finn-b-L12_ACTINKERA	Effector Memory CD8+ T cell Absolute Count || id:ebi-a-GCST90001554	Inverse variance weighted	2	0.0791371	0.0920725	0.39006	-0.101325	0.259599	1.08235	0.903639	1.29641
ebi-a-GCST90001884	finn-b-L12_ACTINKERA	Actinic keratosis || id:finn-b-L12_ACTINKERA	CD16-CD56 on Natural Killer || id:ebi-a-GCST90001884	Inverse variance weighted	8	0.0393293	0.0463012	0.395646	-0.051421	0.13008	1.04011	0.949879	1.13892
ebi-a-GCST90001473	finn-b-L12_ACTINKERA	Actinic keratosis || id:finn-b-L12_ACTINKERA	CD62L- CD86+ myeloid Dendritic Cell %Dendritic Cell || id:ebi-a-GCST90001473	Inverse variance weighted	5	0.0371823	0.0443657	0.401982	-0.0497746	0.124139	1.03788	0.951444	1.13217
ebi-a-GCST90001392	finn-b-L12_ACTINKERA	Actinic keratosis || id:finn-b-L12_ACTINKERA	IgD+ CD38+ B cell Absolute Count || id:ebi-a-GCST90001392	Inverse variance weighted	2	0.147428	0.176795	0.404341	-0.199091	0.493947	1.15885	0.819476	1.63877
ebi-a-GCST90001959	finn-b-L12_ACTINKERA	Actinic keratosis || id:finn-b-L12_ACTINKERA	CD4 on HLA DR+ CD4+ T cell || id:ebi-a-GCST90001959	Inverse variance weighted	2	0.147784	0.17746	0.404971	-0.200037	0.495605	1.15926	0.818701	1.64149
ebi-a-GCST90002119	finn-b-L12_ACTINKERA	Actinic keratosis || id:finn-b-L12_ACTINKERA	CD8 on CD28+ CD45RA+ CD8+ T cell || id:ebi-a-GCST90002119	Inverse variance weighted	8	-0.0259055	0.0312545	0.407185	-0.0871644	0.0353533	0.974427	0.916526	1.03599
ebi-a-GCST90001761	finn-b-L12_ACTINKERA	Actinic keratosis || id:finn-b-L12_ACTINKERA	CD20 on switched memory B cell || id:ebi-a-GCST90001761	Inverse variance weighted	7	-0.0432916	0.0528075	0.412329	-0.146794	0.060211	0.957632	0.863472	1.06206
ebi-a-GCST90002087	finn-b-L12_ACTINKERA	Actinic keratosis || id:finn-b-L12_ACTINKERA	CD11c on myeloid Dendritic Cell || id:ebi-a-GCST90002087	Inverse variance weighted	5	0.0507904	0.0620086	0.412737	-0.0707464	0.172327	1.0521	0.931698	1.18807
ebi-a-GCST90001920	finn-b-L12_ACTINKERA	Actinic keratosis || id:finn-b-L12_ACTINKERA	CD45 on HLA DR+ CD4+ T cell || id:ebi-a-GCST90001920	Inverse variance weighted	2	0.0847118	0.103434	0.412788	-0.118018	0.287442	1.0884	0.88868	1.33301
ebi-a-GCST90002005	finn-b-L12_ACTINKERA	Actinic keratosis || id:finn-b-L12_ACTINKERA	CD16 on CD14+ CD16+ monocyte || id:ebi-a-GCST90002005	Inverse variance weighted	5	-0.0394382	0.0481877	0.413112	-0.133886	0.0550097	0.961329	0.87469	1.05655
ebi-a-GCST90001860	finn-b-L12_ACTINKERA	Actinic keratosis || id:finn-b-L12_ACTINKERA	CD3 on CD39+ CD4+ T cell || id:ebi-a-GCST90001860	Inverse variance weighted	4	0.0325096	0.0397389	0.413311	-0.0453785	0.110398	1.03304	0.955636	1.11672
ebi-a-GCST90001867	finn-b-L12_ACTINKERA	Actinic keratosis || id:finn-b-L12_ACTINKERA	CD3 on CD4+ T cell || id:ebi-a-GCST90001867	Inverse variance weighted	3	0.0357608	0.0437719	0.413939	-0.0500321	0.121554	1.03641	0.951199	1.12925
ebi-a-GCST90001621	finn-b-L12_ACTINKERA	Actinic keratosis || id:finn-b-L12_ACTINKERA	Natural Killer T Absolute Count || id:ebi-a-GCST90001621	Inverse variance weighted	5	0.0858335	0.105695	0.416741	-0.121328	0.292995	1.08962	0.885743	1.34044
ebi-a-GCST90001700	finn-b-L12_ACTINKERA	Actinic keratosis || id:finn-b-L12_ACTINKERA	CD45RA+ CD28- CD8+ T cell %T cell || id:ebi-a-GCST90001700	Inverse variance weighted	62	-0.00025509	0.000314499	0.417308	-0.000871509	0.000361328	0.999745	0.999129	1.00036
ebi-a-GCST90001551	finn-b-L12_ACTINKERA	Actinic keratosis || id:finn-b-L12_ACTINKERA	Naive CD8+ T cell Absolute Count || id:ebi-a-GCST90001551	Inverse variance weighted	2	0.240307	0.297927	0.419899	-0.34363	0.824244	1.27164	0.709191	2.28016
ebi-a-GCST90002100	finn-b-L12_ACTINKERA	Actinic keratosis || id:finn-b-L12_ACTINKERA	CD45RA on naive CD8+ T cell || id:ebi-a-GCST90002100	Inverse variance weighted	2	0.0925169	0.114789	0.420259	-0.13247	0.317504	1.09693	0.875929	1.37369
ebi-a-GCST90001832	finn-b-L12_ACTINKERA	Actinic keratosis || id:finn-b-L12_ACTINKERA	CD62L on CD62L+ plasmacytoid Dendritic Cell || id:ebi-a-GCST90001832	Inverse variance weighted	3	-0.0612945	0.076128	0.420733	-0.210505	0.0879164	0.940546	0.810175	1.0919
ebi-a-GCST90002062	finn-b-L12_ACTINKERA	Actinic keratosis || id:finn-b-L12_ACTINKERA	CD4 on CD28+ CD4+ T cell || id:ebi-a-GCST90002062	Inverse variance weighted	2	-0.0691125	0.0861374	0.42235	-0.237942	0.0997169	0.933222	0.788249	1.10486
ebi-a-GCST90002008	finn-b-L12_ACTINKERA	Actinic keratosis || id:finn-b-L12_ACTINKERA	CCR2 on monocyte || id:ebi-a-GCST90002008	Inverse variance weighted	2	-0.0669671	0.0836129	0.423179	-0.230848	0.0969141	0.935226	0.79386	1.10177
ebi-a-GCST90001758	finn-b-L12_ACTINKERA	Actinic keratosis || id:finn-b-L12_ACTINKERA	CD20 on memory B cell || id:ebi-a-GCST90001758	Inverse variance weighted	5	-0.0552983	0.0691346	0.42379	-0.190802	0.0802056	0.946203	0.826296	1.08351
ebi-a-GCST90001439	finn-b-L12_ACTINKERA	Actinic keratosis || id:finn-b-L12_ACTINKERA	IgD+ CD24+ B cell %lymphocyte || id:ebi-a-GCST90001439	Inverse variance weighted	2	-0.10561	0.133131	0.427616	-0.366548	0.155327	0.899775	0.693123	1.16804
ebi-a-GCST90001783	finn-b-L12_ACTINKERA	Actinic keratosis || id:finn-b-L12_ACTINKERA	CD25 on IgD+ CD38+ B cell || id:ebi-a-GCST90001783	Inverse variance weighted	3	-0.0881115	0.111078	0.427637	-0.305824	0.129601	0.915659	0.736516	1.13837
ebi-a-GCST90001474	finn-b-L12_ACTINKERA	Actinic keratosis || id:finn-b-L12_ACTINKERA	Plasmacytoid Dendritic Cell %Dendritic Cell || id:ebi-a-GCST90001474	Inverse variance weighted	2	-0.0657731	0.0830255	0.428242	-0.228503	0.0969569	0.936343	0.795724	1.10181
ebi-a-GCST90001667	finn-b-L12_ACTINKERA	Actinic keratosis || id:finn-b-L12_ACTINKERA	CD28+ CD45RA- CD8dim T cell %T cell || id:ebi-a-GCST90001667	Inverse variance weighted	3	0.0235646	0.029777	0.428728	-0.0347982	0.0819274	1.02384	0.9658	1.08538
ebi-a-GCST90001523	finn-b-L12_ACTINKERA	Actinic keratosis || id:finn-b-L12_ACTINKERA	CD33- HLA DR+ Absolute Count || id:ebi-a-GCST90001523	Inverse variance weighted	2	-0.0557306	0.0704505	0.428909	-0.193814	0.0823524	0.945794	0.823811	1.08584
ebi-a-GCST90001851	finn-b-L12_ACTINKERA	Actinic keratosis || id:finn-b-L12_ACTINKERA	CD3 on T cell || id:ebi-a-GCST90001851	Inverse variance weighted	3	0.036279	0.0459037	0.429336	-0.0536922	0.12625	1.03695	0.947724	1.13457
ebi-a-GCST90001941	finn-b-L12_ACTINKERA	Actinic keratosis || id:finn-b-L12_ACTINKERA	CD25 on secreting CD4 regulatory T cell || id:ebi-a-GCST90001941	Inverse variance weighted	2	0.0580096	0.0735049	0.429999	-0.0860599	0.202079	1.05973	0.917539	1.22394
ebi-a-GCST90001885	finn-b-L12_ACTINKERA	Actinic keratosis || id:finn-b-L12_ACTINKERA	CD16-CD56 on HLA DR+ Natural Killer || id:ebi-a-GCST90001885	Inverse variance weighted	2	0.179302	0.22722	0.430046	-0.266049	0.624654	1.19638	0.766401	1.8676
ebi-a-GCST90001610	finn-b-L12_ACTINKERA	Actinic keratosis || id:finn-b-L12_ACTINKERA	CD4+ CD8dim T cell %lymphocyte || id:ebi-a-GCST90001610	Inverse variance weighted	3	-0.129391	0.164732	0.43218	-0.452265	0.193483	0.87863	0.636185	1.21347
ebi-a-GCST90001942	finn-b-L12_ACTINKERA	Actinic keratosis || id:finn-b-L12_ACTINKERA	CD25 on CD39+ secreting CD4 regulatory T cell || id:ebi-a-GCST90001942	Inverse variance weighted	2	0.0602945	0.0768654	0.432795	-0.0903616	0.210951	1.06215	0.913601	1.23485
ebi-a-GCST90001949	finn-b-L12_ACTINKERA	Actinic keratosis || id:finn-b-L12_ACTINKERA	CD33 on CD33dim HLA DR+ CD11b- || id:ebi-a-GCST90001949	Inverse variance weighted	7	0.0214341	0.0273904	0.433898	-0.0322512	0.0751193	1.02167	0.968263	1.07801
ebi-a-GCST90001499	finn-b-L12_ACTINKERA	Actinic keratosis || id:finn-b-L12_ACTINKERA	Activated & resting CD4 regulatory T cell %CD4 regulatory T cell || id:ebi-a-GCST90001499	Inverse variance weighted	6	-0.0163662	0.0209286	0.434212	-0.0573862	0.0246538	0.983767	0.944229	1.02496
ebi-a-GCST90001493	finn-b-L12_ACTINKERA	Actinic keratosis || id:finn-b-L12_ACTINKERA	Secreting CD4 regulatory T cell %CD4 regulatory T cell || id:ebi-a-GCST90001493	Inverse variance weighted	6	0.0166488	0.0213186	0.434832	-0.0251357	0.0584333	1.01679	0.975178	1.06017
ebi-a-GCST90001555	finn-b-L12_ACTINKERA	Actinic keratosis || id:finn-b-L12_ACTINKERA	Effector Memory CD8+ T cell %CD8+ T cell || id:ebi-a-GCST90001555	Inverse variance weighted	4	0.0334704	0.0430903	0.437306	-0.0509866	0.117927	1.03404	0.950291	1.12516
ebi-a-GCST90001901	finn-b-L12_ACTINKERA	Actinic keratosis || id:finn-b-L12_ACTINKERA	CD28 on CD39+ resting CD4 regulatory T cell || id:ebi-a-GCST90001901	Inverse variance weighted	2	-0.182286	0.234998	0.437931	-0.642883	0.278311	0.833363	0.525774	1.3209
ebi-a-GCST90001719	finn-b-L12_ACTINKERA	Actinic keratosis || id:finn-b-L12_ACTINKERA	BAFF-R on IgD+ B cell || id:ebi-a-GCST90001719	Inverse variance weighted	10	-0.0192467	0.0248618	0.438844	-0.0679758	0.0294824	0.980937	0.934283	1.02992
ebi-a-GCST90001665	finn-b-L12_ACTINKERA	Actinic keratosis || id:finn-b-L12_ACTINKERA	CD28+ CD45RA+ CD8dim T cell %CD8dim T cell || id:ebi-a-GCST90001665	Inverse variance weighted	6	-0.0254146	0.0329205	0.440115	-0.0899387	0.0391096	0.974906	0.913987	1.03988
ebi-a-GCST90001954	finn-b-L12_ACTINKERA	Actinic keratosis || id:finn-b-L12_ACTINKERA	CD33 on basophil || id:ebi-a-GCST90001954	Inverse variance weighted	7	0.0233497	0.0304931	0.443833	-0.0364168	0.0831162	1.02362	0.964238	1.08667
ebi-a-GCST90001950	finn-b-L12_ACTINKERA	Actinic keratosis || id:finn-b-L12_ACTINKERA	CD33 on Granulocytic Myeloid-Derived Suppressor Cells || id:ebi-a-GCST90001950	Inverse variance weighted	3	0.0391498	0.0515596	0.447666	-0.061907	0.140207	1.03993	0.93997	1.15051
ebi-a-GCST90002025	finn-b-L12_ACTINKERA	Actinic keratosis || id:finn-b-L12_ACTINKERA	CD4 on Effector Memory CD4+ T cell || id:ebi-a-GCST90002025	Inverse variance weighted	3	0.109831	0.145242	0.449534	-0.174844	0.394506	1.11609	0.839588	1.48365
ebi-a-GCST90001485	finn-b-L12_ACTINKERA	Actinic keratosis || id:finn-b-L12_ACTINKERA	CD39+ resting CD4 regulatory T cell %CD4 regulatory T cell || id:ebi-a-GCST90001485	Inverse variance weighted	13	-0.0118893	0.0157674	0.450825	-0.0427934	0.0190149	0.988181	0.958109	1.0192
ebi-a-GCST90001690	finn-b-L12_ACTINKERA	Actinic keratosis || id:finn-b-L12_ACTINKERA	CD28+ CD45RA+ CD8+ T cell Absolute Count || id:ebi-a-GCST90001690	Inverse variance weighted	3	0.200471	0.265988	0.451038	-0.320865	0.721807	1.22198	0.725521	2.05815
ebi-a-GCST90002012	finn-b-L12_ACTINKERA	Actinic keratosis || id:finn-b-L12_ACTINKERA	CX3CR1 on CD14- CD16+ monocyte || id:ebi-a-GCST90002012	Inverse variance weighted	2	-0.108895	0.145632	0.454615	-0.394334	0.176543	0.896824	0.674129	1.19309
ebi-a-GCST90002088	finn-b-L12_ACTINKERA	Actinic keratosis || id:finn-b-L12_ACTINKERA	CD11c on CD62L+ myeloid Dendritic Cell || id:ebi-a-GCST90002088	Inverse variance weighted	2	-0.0409101	0.0547289	0.454759	-0.148179	0.0663586	0.959915	0.862277	1.06861
ebi-a-GCST90002061	finn-b-L12_ACTINKERA	Actinic keratosis || id:finn-b-L12_ACTINKERA	CD4 on CD39+ CD4+ T cell || id:ebi-a-GCST90002061	Inverse variance weighted	7	-0.0277746	0.0374475	0.458271	-0.101172	0.0456224	0.972608	0.903778	1.04668
ebi-a-GCST90001757	finn-b-L12_ACTINKERA	Actinic keratosis || id:finn-b-L12_ACTINKERA	CD20 on IgD- CD38dim B cell || id:ebi-a-GCST90001757	Inverse variance weighted	7	-0.0397281	0.0538534	0.460692	-0.145281	0.0658246	0.961051	0.864779	1.06804
ebi-a-GCST90001855	finn-b-L12_ACTINKERA	Actinic keratosis || id:finn-b-L12_ACTINKERA	CD3 on secreting CD4 regulatory T cell || id:ebi-a-GCST90001855	Inverse variance weighted	3	0.0346938	0.0472862	0.463133	-0.0579872	0.127375	1.0353	0.943662	1.13584
ebi-a-GCST90001868	finn-b-L12_ACTINKERA	Actinic keratosis || id:finn-b-L12_ACTINKERA	CD3 on CD4 regulatory T cell || id:ebi-a-GCST90001868	Inverse variance weighted	3	0.0338052	0.0467525	0.469638	-0.0578297	0.12544	1.03438	0.943811	1.13365
ebi-a-GCST90001908	finn-b-L12_ACTINKERA	Actinic keratosis || id:finn-b-L12_ACTINKERA	CCR7 on naive CD8+ T cell || id:ebi-a-GCST90001908	Inverse variance weighted	2	-0.0900726	0.124809	0.470489	-0.334698	0.154553	0.913865	0.715554	1.16714
ebi-a-GCST90001951	finn-b-L12_ACTINKERA	Actinic keratosis || id:finn-b-L12_ACTINKERA	CD33 on CD66b++ myeloid cell || id:ebi-a-GCST90001951	Inverse variance weighted	4	0.0291212	0.040419	0.471228	-0.0501001	0.108342	1.02955	0.951134	1.11443
ebi-a-GCST90002101	finn-b-L12_ACTINKERA	Actinic keratosis || id:finn-b-L12_ACTINKERA	CD45RA on Terminally Differentiated CD8+ T cell || id:ebi-a-GCST90002101	Inverse variance weighted	2	0.0797187	0.110774	0.471739	-0.137398	0.296836	1.08298	0.871623	1.34559
ebi-a-GCST90001395	finn-b-L12_ACTINKERA	Actinic keratosis || id:finn-b-L12_ACTINKERA	IgD+ CD38- B cell %B cell || id:ebi-a-GCST90001395	Inverse variance weighted	2	0.19643	0.273697	0.472948	-0.340017	0.732877	1.21705	0.711758	2.08106
ebi-a-GCST90001910	finn-b-L12_ACTINKERA	Actinic keratosis || id:finn-b-L12_ACTINKERA	CD45 on B cell || id:ebi-a-GCST90001910	Inverse variance weighted	2	0.0953906	0.132916	0.472957	-0.165124	0.355905	1.10009	0.847788	1.42747
ebi-a-GCST90001785	finn-b-L12_ACTINKERA	Actinic keratosis || id:finn-b-L12_ACTINKERA	CD25 on IgD- CD24- B cell || id:ebi-a-GCST90001785	Inverse variance weighted	2	-0.169417	0.236115	0.473053	-0.632203	0.293368	0.844157	0.53142	1.34094
ebi-a-GCST90001964	finn-b-L12_ACTINKERA	Actinic keratosis || id:finn-b-L12_ACTINKERA	FSC-A on plasmacytoid Dendritic Cell || id:ebi-a-GCST90001964	Inverse variance weighted	4	-0.073083	0.10187	0.473116	-0.272747	0.126581	0.929524	0.761285	1.13494
ebi-a-GCST90002073	finn-b-L12_ACTINKERA	Actinic keratosis || id:finn-b-L12_ACTINKERA	SSC-A on monocyte || id:ebi-a-GCST90002073	Inverse variance weighted	9	0.0261373	0.0364473	0.473296	-0.0452993	0.097574	1.02648	0.955711	1.10249
ebi-a-GCST90001697	finn-b-L12_ACTINKERA	Actinic keratosis || id:finn-b-L12_ACTINKERA	CD45RA- CD28- CD8+ T cell %T cell || id:ebi-a-GCST90001697	Inverse variance weighted	42	0.000403008	0.000567021	0.477241	-0.000708353	0.00151437	1.0004	0.999292	1.00152
ebi-a-GCST90002056	finn-b-L12_ACTINKERA	Actinic keratosis || id:finn-b-L12_ACTINKERA	CD8 on Effector Memory CD8+ T cell || id:ebi-a-GCST90002056	Inverse variance weighted	4	-0.035129	0.0497746	0.480336	-0.132687	0.0624291	0.965481	0.875739	1.06442
ebi-a-GCST90001696	finn-b-L12_ACTINKERA	Actinic keratosis || id:finn-b-L12_ACTINKERA	CD45RA- CD28- CD8+ T cell %CD8+ T cell || id:ebi-a-GCST90001696	Inverse variance weighted	10	0.00109987	0.00155907	0.480522	-0.00195591	0.00415565	1.0011	0.998046	1.00416
ebi-a-GCST90001613	finn-b-L12_ACTINKERA	Actinic keratosis || id:finn-b-L12_ACTINKERA	CD4-CD8- T cell %leukocyte || id:ebi-a-GCST90001613	Inverse variance weighted	4	0.0574633	0.0820463	0.483692	-0.103347	0.218274	1.05915	0.901814	1.24393
ebi-a-GCST90001465	finn-b-L12_ACTINKERA	Actinic keratosis || id:finn-b-L12_ACTINKERA	CD86+ myeloid Dendritic Cell %Dendritic Cell || id:ebi-a-GCST90001465	Inverse variance weighted	4	0.041619	0.0594677	0.484015	-0.0749377	0.158176	1.0425	0.927801	1.17137
ebi-a-GCST90001705	finn-b-L12_ACTINKERA	Actinic keratosis || id:finn-b-L12_ACTINKERA	BAFF-R on IgD+ CD38- B cell || id:ebi-a-GCST90001705	Inverse variance weighted	9	-0.0163374	0.0234925	0.486786	-0.0623828	0.0297079	0.983795	0.939523	1.03015
ebi-a-GCST90001891	finn-b-L12_ACTINKERA	Actinic keratosis || id:finn-b-L12_ACTINKERA	CD28 on CD45RA- CD4 not regulatory T cell || id:ebi-a-GCST90001891	Inverse variance weighted	3	-0.0413372	0.060905	0.497318	-0.160711	0.0780365	0.959506	0.851538	1.08116
ebi-a-GCST90001601	finn-b-L12_ACTINKERA	Actinic keratosis || id:finn-b-L12_ACTINKERA	Lymphocyte Absolute Count || id:ebi-a-GCST90001601	Inverse variance weighted	2	0.0662854	0.0979307	0.498495	-0.125659	0.25823	1.06853	0.881916	1.29464
ebi-a-GCST90001932	finn-b-L12_ACTINKERA	Actinic keratosis || id:finn-b-L12_ACTINKERA	CD127 on CD45RA+ CD4+ T cell || id:ebi-a-GCST90001932	Inverse variance weighted	4	0.0415164	0.0616627	0.500768	-0.0793425	0.162375	1.04239	0.923723	1.1763
ebi-a-GCST90001424	finn-b-L12_ACTINKERA	Actinic keratosis || id:finn-b-L12_ACTINKERA	IgD+ B cell %Lymphocyte || id:ebi-a-GCST90001424	Inverse variance weighted	2	-0.0928596	0.138498	0.502555	-0.364316	0.178597	0.911321	0.694671	1.19554
ebi-a-GCST90001981	finn-b-L12_ACTINKERA	Actinic keratosis || id:finn-b-L12_ACTINKERA	CD40 on CD14+ CD16+ monocyte || id:ebi-a-GCST90001981	Inverse variance weighted	5	0.024525	0.036958	0.506952	-0.0479126	0.0969626	1.02483	0.953217	1.10182
ebi-a-GCST90001856	finn-b-L12_ACTINKERA	Actinic keratosis || id:finn-b-L12_ACTINKERA	CD3 on CD39+ secreting CD4 regulatory T cell || id:ebi-a-GCST90001856	Inverse variance weighted	3	0.0330536	0.0505584	0.513259	-0.0660408	0.132148	1.03361	0.936093	1.14128
ebi-a-GCST90001996	finn-b-L12_ACTINKERA	Actinic keratosis || id:finn-b-L12_ACTINKERA	CX3CR1 on CD14+ CD16+ monocyte || id:ebi-a-GCST90001996	Inverse variance weighted	3	-0.0371934	0.0571405	0.515103	-0.149189	0.0748019	0.96349	0.861407	1.07767
ebi-a-GCST90001823	finn-b-L12_ACTINKERA	Actinic keratosis || id:finn-b-L12_ACTINKERA	IgD on IgD+ CD38- unswitched memory B cell || id:ebi-a-GCST90001823	Inverse variance weighted	2	-0.0671619	0.1032	0.515182	-0.269435	0.135111	0.935044	0.763811	1.14466
ebi-a-GCST90001417	finn-b-L12_ACTINKERA	Actinic keratosis || id:finn-b-L12_ACTINKERA	CD24+ CD27+ B cell %B cell || id:ebi-a-GCST90001417	Inverse variance weighted	3	0.0458079	0.0706454	0.516714	-0.0926572	0.184273	1.04687	0.911506	1.20234
ebi-a-GCST90001806	finn-b-L12_ACTINKERA	Actinic keratosis || id:finn-b-L12_ACTINKERA	CD27 on unswitched memory B cell || id:ebi-a-GCST90001806	Inverse variance weighted	11	0.0253363	0.0391286	0.517301	-0.0513559	0.102028	1.02566	0.949941	1.10741
ebi-a-GCST90001562	finn-b-L12_ACTINKERA	Actinic keratosis || id:finn-b-L12_ACTINKERA	CD45RA+ CD8+ T cell %T cell || id:ebi-a-GCST90001562	Inverse variance weighted	4	0.0816136	0.126552	0.518991	-0.166429	0.329656	1.08504	0.846683	1.39049
ebi-a-GCST90001544	finn-b-L12_ACTINKERA	Actinic keratosis || id:finn-b-L12_ACTINKERA	Effector Memory CD4+ T cell %T cell || id:ebi-a-GCST90001544	Inverse variance weighted	4	0.0397131	0.0618015	0.52049	-0.081418	0.160844	1.04051	0.921808	1.1745
ebi-a-GCST90002058	finn-b-L12_ACTINKERA	Actinic keratosis || id:finn-b-L12_ACTINKERA	CD8 on CD8+ T cell || id:ebi-a-GCST90002058	Inverse variance weighted	2	-0.0415502	0.064916	0.522133	-0.168786	0.0856852	0.959301	0.84469	1.08946
ebi-a-GCST90001603	finn-b-L12_ACTINKERA	Actinic keratosis || id:finn-b-L12_ACTINKERA	T cell Absolute Count || id:ebi-a-GCST90001603	Inverse variance weighted	2	0.0602943	0.0944997	0.52345	-0.124925	0.245514	1.06215	0.882563	1.27828
ebi-a-GCST90001494	finn-b-L12_ACTINKERA	Actinic keratosis || id:finn-b-L12_ACTINKERA	Secreting CD4 regulatory T cell %CD4+ T cell || id:ebi-a-GCST90001494	Inverse variance weighted	7	0.0125223	0.0196527	0.524006	-0.0259969	0.0510416	1.0126	0.974338	1.05237
ebi-a-GCST90001553	finn-b-L12_ACTINKERA	Actinic keratosis || id:finn-b-L12_ACTINKERA	Naive CD8+ T cell %T cell || id:ebi-a-GCST90001553	Inverse variance weighted	3	-0.00362759	0.00569822	0.524373	-0.0147961	0.00754092	0.996379	0.985313	1.00757
ebi-a-GCST90001720	finn-b-L12_ACTINKERA	Actinic keratosis || id:finn-b-L12_ACTINKERA	BAFF-R on transitional B cell || id:ebi-a-GCST90001720	Inverse variance weighted	8	-0.017522	0.0275441	0.524683	-0.0715084	0.0364644	0.982631	0.930988	1.03714
ebi-a-GCST90001541	finn-b-L12_ACTINKERA	Actinic keratosis || id:finn-b-L12_ACTINKERA	Naive CD4+ T cell %CD4+ T cell || id:ebi-a-GCST90001541	Inverse variance weighted	4	-0.0408911	0.0647145	0.527472	-0.167731	0.0859493	0.959934	0.845581	1.08975
ebi-a-GCST90001434	finn-b-L12_ACTINKERA	Actinic keratosis || id:finn-b-L12_ACTINKERA	Switched memory B cell %lymphocyte || id:ebi-a-GCST90001434	Inverse variance weighted	3	-0.081517	0.129937	0.530425	-0.336194	0.17316	0.921717	0.714485	1.18906
ebi-a-GCST90001933	finn-b-L12_ACTINKERA	Actinic keratosis || id:finn-b-L12_ACTINKERA	CD25 on CD45RA- CD4 not regulatory T cell || id:ebi-a-GCST90001933	Inverse variance weighted	2	0.0546661	0.0872893	0.531142	-0.116421	0.225753	1.05619	0.8901	1.25327
ebi-a-GCST90001482	finn-b-L12_ACTINKERA	Actinic keratosis || id:finn-b-L12_ACTINKERA	Resting CD4 regulatory T cell %CD4+ T cell || id:ebi-a-GCST90001482	Inverse variance weighted	6	0.0184699	0.029546	0.53189	-0.0394403	0.0763801	1.01864	0.961327	1.07937
ebi-a-GCST90001426	finn-b-L12_ACTINKERA	Actinic keratosis || id:finn-b-L12_ACTINKERA	IgD- CD38dim B cell %lymphocyte || id:ebi-a-GCST90001426	Inverse variance weighted	2	-0.144319	0.232189	0.534234	-0.59941	0.310772	0.865612	0.549136	1.36448
ebi-a-GCST90001965	finn-b-L12_ACTINKERA	Actinic keratosis || id:finn-b-L12_ACTINKERA	FSC-A on monocyte || id:ebi-a-GCST90001965	Inverse variance weighted	2	0.0714556	0.115139	0.53486	-0.154216	0.297128	1.07407	0.857087	1.34599
ebi-a-GCST90002001	finn-b-L12_ACTINKERA	Actinic keratosis || id:finn-b-L12_ACTINKERA	CD64 on CD14- CD16- || id:ebi-a-GCST90002001	Inverse variance weighted	3	-0.11712	0.189367	0.536259	-0.48828	0.25404	0.889478	0.613681	1.28922
ebi-a-GCST90001985	finn-b-L12_ACTINKERA	Actinic keratosis || id:finn-b-L12_ACTINKERA	CD40 on monocytes || id:ebi-a-GCST90001985	Inverse variance weighted	5	0.0160061	0.0261282	0.540142	-0.0352051	0.0672172	1.01613	0.965407	1.06953
ebi-a-GCST90001594	finn-b-L12_ACTINKERA	Actinic keratosis || id:finn-b-L12_ACTINKERA	CD4+CD8+ T cell Absolute Count || id:ebi-a-GCST90001594	Inverse variance weighted	2	-0.0493114	0.0808544	0.541942	-0.207786	0.109163	0.951885	0.812381	1.11534
ebi-a-GCST90001854	finn-b-L12_ACTINKERA	Actinic keratosis || id:finn-b-L12_ACTINKERA	CD3 on CD39+ activated CD4 regulatory T cell || id:ebi-a-GCST90001854	Inverse variance weighted	5	0.0202499	0.0335277	0.54586	-0.0454644	0.0859643	1.02046	0.955554	1.08977
ebi-a-GCST90001634	finn-b-L12_ACTINKERA	Actinic keratosis || id:finn-b-L12_ACTINKERA	CD8dim Natural Killer T %T cell || id:ebi-a-GCST90001634	Inverse variance weighted	6	0.0481393	0.0799643	0.547167	-0.108591	0.204869	1.04932	0.897098	1.22736
ebi-a-GCST90001582	finn-b-L12_ACTINKERA	Actinic keratosis || id:finn-b-L12_ACTINKERA	CD14+ CD16- monocyte Absolute Count || id:ebi-a-GCST90001582	Inverse variance weighted	3	0.0574598	0.0964846	0.551487	-0.13165	0.24657	1.05914	0.876648	1.27963
ebi-a-GCST90002121	finn-b-L12_ACTINKERA	Actinic keratosis || id:finn-b-L12_ACTINKERA	CD8 on CD39+ CD8+ T cell || id:ebi-a-GCST90002121	Inverse variance weighted	5	-0.0368903	0.0620214	0.551978	-0.158452	0.0846717	0.963782	0.853464	1.08836
ebi-a-GCST90001948	finn-b-L12_ACTINKERA	Actinic keratosis || id:finn-b-L12_ACTINKERA	CD33 on CD33dim HLA DR+ CD11b+ || id:ebi-a-GCST90001948	Inverse variance weighted	6	0.0193517	0.0329924	0.557507	-0.0453135	0.0840168	1.01954	0.955698	1.08765
ebi-a-GCST90001815	finn-b-L12_ACTINKERA	Actinic keratosis || id:finn-b-L12_ACTINKERA	CD38 on IgD- CD38dim B cell || id:ebi-a-GCST90001815	Inverse variance weighted	3	-0.0560601	0.0963683	0.56075	-0.244942	0.132822	0.945482	0.78275	1.14205
ebi-a-GCST90001980	finn-b-L12_ACTINKERA	Actinic keratosis || id:finn-b-L12_ACTINKERA	CD40 on CD14+ CD16- monocyte || id:ebi-a-GCST90001980	Inverse variance weighted	4	0.016671	0.0291848	0.567851	-0.0405313	0.0738732	1.01681	0.960279	1.07667
ebi-a-GCST90001638	finn-b-L12_ACTINKERA	Actinic keratosis || id:finn-b-L12_ACTINKERA	CD4-CD8- Natural Killer T %lymphocyte || id:ebi-a-GCST90001638	Inverse variance weighted	6	0.0415794	0.0731753	0.569888	-0.101844	0.185003	1.04246	0.90317	1.20322
ebi-a-GCST90002078	finn-b-L12_ACTINKERA	Actinic keratosis || id:finn-b-L12_ACTINKERA	SSC-A on granulocyte || id:ebi-a-GCST90002078	Inverse variance weighted	3	0.0399513	0.0704263	0.570525	-0.0980843	0.177987	1.04076	0.906573	1.19481
ebi-a-GCST90001584	finn-b-L12_ACTINKERA	Actinic keratosis || id:finn-b-L12_ACTINKERA	CD14- CD16+ monocyte %monocyte || id:ebi-a-GCST90001584	Inverse variance weighted	2	-0.0474281	0.0848438	0.576158	-0.213722	0.118866	0.953679	0.807573	1.12622
ebi-a-GCST90001679	finn-b-L12_ACTINKERA	Actinic keratosis || id:finn-b-L12_ACTINKERA	CD25++ CD8+ T cell %T cell || id:ebi-a-GCST90001679	Inverse variance weighted	2	0.0350471	0.0627199	0.576307	-0.0878839	0.157978	1.03567	0.915867	1.17114
ebi-a-GCST90002013	finn-b-L12_ACTINKERA	Actinic keratosis || id:finn-b-L12_ACTINKERA	CCR2 on myeloid Dendritic Cell || id:ebi-a-GCST90002013	Inverse variance weighted	3	-0.028477	0.0509784	0.576429	-0.128395	0.0714406	0.971925	0.879506	1.07405
ebi-a-GCST90001637	finn-b-L12_ACTINKERA	Actinic keratosis || id:finn-b-L12_ACTINKERA	CD4-CD8- Natural Killer T %T cell || id:ebi-a-GCST90001637	Inverse variance weighted	6	0.0389941	0.070836	0.581988	-0.0998445	0.177833	1.03976	0.904978	1.19463
ebi-a-GCST90001706	finn-b-L12_ACTINKERA	Actinic keratosis || id:finn-b-L12_ACTINKERA	BAFF-R on IgD+ CD38- naive B cell || id:ebi-a-GCST90001706	Inverse variance weighted	8	-0.013268	0.0244478	0.587332	-0.0611857	0.0346498	0.98682	0.940649	1.03526
ebi-a-GCST90001791	finn-b-L12_ACTINKERA	Actinic keratosis || id:finn-b-L12_ACTINKERA	CD25 on naive-mature B cell || id:ebi-a-GCST90001791	Inverse variance weighted	5	0.0446911	0.0832442	0.591359	-0.118468	0.20785	1.0457	0.888281	1.23103
ebi-a-GCST90001816	finn-b-L12_ACTINKERA	Actinic keratosis || id:finn-b-L12_ACTINKERA	CD38 on naive-mature B cell || id:ebi-a-GCST90001816	Inverse variance weighted	3	-0.0574632	0.107857	0.59419	-0.268862	0.153936	0.944157	0.764249	1.16642
ebi-a-GCST90001663	finn-b-L12_ACTINKERA	Actinic keratosis || id:finn-b-L12_ACTINKERA	CD28- CD8dim T cell Absolute Count || id:ebi-a-GCST90001663	Inverse variance weighted	2	-0.0662556	0.124704	0.595208	-0.310675	0.178163	0.935892	0.732952	1.19502
ebi-a-GCST90002055	finn-b-L12_ACTINKERA	Actinic keratosis || id:finn-b-L12_ACTINKERA	CD8 on naive CD8+ T cell || id:ebi-a-GCST90002055	Inverse variance weighted	2	-0.0294913	0.0557329	0.596699	-0.138728	0.0797453	0.970939	0.870465	1.08301
ebi-a-GCST90001681	finn-b-L12_ACTINKERA	Actinic keratosis || id:finn-b-L12_ACTINKERA	CD25++ CD8+ T cell Absolute Count || id:ebi-a-GCST90001681	Inverse variance weighted	3	0.0308874	0.0584418	0.597141	-0.0836586	0.145433	1.03137	0.919745	1.15654
ebi-a-GCST90001516	finn-b-L12_ACTINKERA	Actinic keratosis || id:finn-b-L12_ACTINKERA	Immature Myeloid-Derived Suppressor Cells %CD33dim HLA DR- CD66b- || id:ebi-a-GCST90001516	Inverse variance weighted	2	-0.028387	0.0537268	0.597251	-0.133691	0.0769175	0.972012	0.87486	1.07995
ebi-a-GCST90001846	finn-b-L12_ACTINKERA	Actinic keratosis || id:finn-b-L12_ACTINKERA	CD3 on Central Memory CD8+ T cell || id:ebi-a-GCST90001846	Inverse variance weighted	2	0.045075	0.0860406	0.600362	-0.123565	0.213715	1.04611	0.883764	1.23827
ebi-a-GCST90002036	finn-b-L12_ACTINKERA	Actinic keratosis || id:finn-b-L12_ACTINKERA	CD80 on CD62L+ myeloid Dendritic Cell || id:ebi-a-GCST90002036	Inverse variance weighted	3	-0.0705298	0.134922	0.601152	-0.334977	0.193917	0.9319	0.715355	1.214
ebi-a-GCST90001500	finn-b-L12_ACTINKERA	Actinic keratosis || id:finn-b-L12_ACTINKERA	Activated & resting CD4 regulatory T cell %CD4+ T cell || id:ebi-a-GCST90001500	Inverse variance weighted	3	-0.01983	0.0379991	0.601772	-0.0943081	0.0546482	0.980365	0.910002	1.05617
ebi-a-GCST90002084	finn-b-L12_ACTINKERA	Actinic keratosis || id:finn-b-L12_ACTINKERA	SSC-A on Natural Killer T || id:ebi-a-GCST90002084	Inverse variance weighted	2	-0.0590577	0.113315	0.602241	-0.281156	0.16304	0.942652	0.754911	1.17708
ebi-a-GCST90001585	finn-b-L12_ACTINKERA	Actinic keratosis || id:finn-b-L12_ACTINKERA	CD14+ CD16+ monocyte %monocyte || id:ebi-a-GCST90001585	Inverse variance weighted	3	-0.0325401	0.0634432	0.60802	-0.156889	0.0918085	0.967984	0.854799	1.09615
ebi-a-GCST90001789	finn-b-L12_ACTINKERA	Actinic keratosis || id:finn-b-L12_ACTINKERA	CD25 on IgD- CD38dim B cell || id:ebi-a-GCST90001789	Inverse variance weighted	3	-0.0547878	0.108068	0.612171	-0.266601	0.157025	0.946686	0.765979	1.17002
ebi-a-GCST90001838	finn-b-L12_ACTINKERA	Actinic keratosis || id:finn-b-L12_ACTINKERA	CD3 on naive CD8+ T cell || id:ebi-a-GCST90001838	Inverse variance weighted	6	0.0157271	0.0310669	0.612692	-0.045164	0.0766183	1.01585	0.955841	1.07963
ebi-a-GCST90001842	finn-b-L12_ACTINKERA	Actinic keratosis || id:finn-b-L12_ACTINKERA	CD3 on Naive CD4+ T cell || id:ebi-a-GCST90001842	Inverse variance weighted	5	0.0140202	0.0285651	0.623557	-0.0419673	0.0700077	1.01412	0.958901	1.07252
ebi-a-GCST90001496	finn-b-L12_ACTINKERA	Actinic keratosis || id:finn-b-L12_ACTINKERA	CD39+ secreting CD4 regulatory T cell %secreting CD4 regulatory T cell || id:ebi-a-GCST90001496	Inverse variance weighted	8	-0.00875496	0.0179728	0.626171	-0.0439816	0.0264717	0.991283	0.956972	1.02683
ebi-a-GCST90001802	finn-b-L12_ACTINKERA	Actinic keratosis || id:finn-b-L12_ACTINKERA	CD27 on IgD- CD38- B cell || id:ebi-a-GCST90001802	Inverse variance weighted	7	0.0183644	0.0381676	0.630409	-0.0564441	0.0931729	1.01853	0.945119	1.09765
ebi-a-GCST90001580	finn-b-L12_ACTINKERA	Actinic keratosis || id:finn-b-L12_ACTINKERA	CD14+ CD16+ monocyte Absolute Count || id:ebi-a-GCST90001580	Inverse variance weighted	3	-0.0331533	0.068913	0.630454	-0.168223	0.101916	0.96739	0.845166	1.10729
ebi-a-GCST90001724	finn-b-L12_ACTINKERA	Actinic keratosis || id:finn-b-L12_ACTINKERA	CD19 on IgD+ CD24+ B cell || id:ebi-a-GCST90001724	Inverse variance weighted	4	-0.0209007	0.0442541	0.636721	-0.107639	0.0658373	0.979316	0.897952	1.06805
ebi-a-GCST90001643	finn-b-L12_ACTINKERA	Actinic keratosis || id:finn-b-L12_ACTINKERA	B cell %CD3- lymphocyte || id:ebi-a-GCST90001643	Inverse variance weighted	3	-0.0213018	0.0457782	0.641698	-0.111027	0.0684234	0.978924	0.894915	1.07082
ebi-a-GCST90001703	finn-b-L12_ACTINKERA	Actinic keratosis || id:finn-b-L12_ACTINKERA	BAFF-R on IgD+ CD24+ B cell || id:ebi-a-GCST90001703	Inverse variance weighted	7	-0.0131429	0.028602	0.645869	-0.0692029	0.0429171	0.986943	0.933137	1.04385
ebi-a-GCST90002038	finn-b-L12_ACTINKERA	Actinic keratosis || id:finn-b-L12_ACTINKERA	CD80 on CD62L+ plasmacytoid Dendritic Cell || id:ebi-a-GCST90002038	Inverse variance weighted	2	-0.0829944	0.182185	0.648714	-0.440077	0.274088	0.920356	0.643987	1.31533
ebi-a-GCST90002110	finn-b-L12_ACTINKERA	Actinic keratosis || id:finn-b-L12_ACTINKERA	HLA DR on CD33dim HLA DR+ CD11b+ || id:ebi-a-GCST90002110	Inverse variance weighted	5	-0.0372904	0.0821802	0.649999	-0.198364	0.123783	0.963396	0.820072	1.13177
ebi-a-GCST90001888	finn-b-L12_ACTINKERA	Actinic keratosis || id:finn-b-L12_ACTINKERA	CD28 on CD39+ secreting CD4 regulatory T cell || id:ebi-a-GCST90001888	Inverse variance weighted	3	-0.021785	0.0480414	0.650215	-0.115946	0.0723762	0.978451	0.890523	1.07506
ebi-a-GCST90002037	finn-b-L12_ACTINKERA	Actinic keratosis || id:finn-b-L12_ACTINKERA	CD80 on plasmacytoid Dendritic Cell || id:ebi-a-GCST90002037	Inverse variance weighted	2	-0.0814252	0.181027	0.652857	-0.436237	0.273387	0.921802	0.646464	1.31441
ebi-a-GCST90002060	finn-b-L12_ACTINKERA	Actinic keratosis || id:finn-b-L12_ACTINKERA	CD8 on HLA DR+ CD8+ T cell || id:ebi-a-GCST90002060	Inverse variance weighted	2	-0.0443187	0.0991656	0.654936	-0.238683	0.150046	0.956649	0.787664	1.16189
ebi-a-GCST90001635	finn-b-L12_ACTINKERA	Actinic keratosis || id:finn-b-L12_ACTINKERA	CD8dim Natural Killer T %lymphocyte || id:ebi-a-GCST90001635	Inverse variance weighted	7	0.0327518	0.0733316	0.655145	-0.110978	0.176482	1.03329	0.894958	1.19301
ebi-a-GCST90001623	finn-b-L12_ACTINKERA	Actinic keratosis || id:finn-b-L12_ACTINKERA	Natural Killer T %lymphocyte || id:ebi-a-GCST90001623	Inverse variance weighted	8	0.0381025	0.0854726	0.655752	-0.129424	0.205629	1.03884	0.878602	1.2283
ebi-a-GCST90001945	finn-b-L12_ACTINKERA	Actinic keratosis || id:finn-b-L12_ACTINKERA	CD123 on CD62L+ plasmacytoid Dendritic Cell || id:ebi-a-GCST90001945	Inverse variance weighted	2	-0.0765725	0.172626	0.65735	-0.414919	0.261774	0.926286	0.660394	1.29923
ebi-a-GCST90001450	finn-b-L12_ACTINKERA	Actinic keratosis || id:finn-b-L12_ACTINKERA	CD62L- monocyte Absolute Count || id:ebi-a-GCST90001450	Inverse variance weighted	3	-0.0360407	0.0815986	0.658718	-0.195974	0.123892	0.964601	0.822034	1.13189
ebi-a-GCST90001944	finn-b-L12_ACTINKERA	Actinic keratosis || id:finn-b-L12_ACTINKERA	CD123 on plasmacytoid Dendritic Cell || id:ebi-a-GCST90001944	Inverse variance weighted	2	-0.075212	0.171347	0.660701	-0.411052	0.260628	0.927547	0.662952	1.29774
ebi-a-GCST90001480	finn-b-L12_ACTINKERA	Actinic keratosis || id:finn-b-L12_ACTINKERA	Resting CD4 regulatory T cell Absolute Count || id:ebi-a-GCST90001480	Inverse variance weighted	4	-0.0174143	0.0397364	0.661209	-0.0952976	0.060469	0.982736	0.909102	1.06233
ebi-a-GCST90001907	finn-b-L12_ACTINKERA	Actinic keratosis || id:finn-b-L12_ACTINKERA	CCR7 on naive CD4+ T cell || id:ebi-a-GCST90001907	Inverse variance weighted	4	-0.0357086	0.0827255	0.665994	-0.197851	0.126433	0.964921	0.820492	1.13477
ebi-a-GCST90001798	finn-b-L12_ACTINKERA	Actinic keratosis || id:finn-b-L12_ACTINKERA	CD27 on CD24+ CD27+ B cell || id:ebi-a-GCST90001798	Inverse variance weighted	10	0.0142578	0.0332263	0.667841	-0.0508658	0.0793814	1.01436	0.950406	1.08262
ebi-a-GCST90001486	finn-b-L12_ACTINKERA	Actinic keratosis || id:finn-b-L12_ACTINKERA	Activated CD4 regulatory T cell Absolute Count || id:ebi-a-GCST90001486	Inverse variance weighted	2	-0.047549	0.111657	0.670217	-0.266396	0.171298	0.953564	0.766136	1.18684
ebi-a-GCST90001828	finn-b-L12_ACTINKERA	Actinic keratosis || id:finn-b-L12_ACTINKERA	IgD on transitional B cell || id:ebi-a-GCST90001828	Inverse variance weighted	5	-0.0149532	0.0357667	0.675892	-0.085056	0.0551496	0.985158	0.918461	1.0567
ebi-a-GCST90001718	finn-b-L12_ACTINKERA	Actinic keratosis || id:finn-b-L12_ACTINKERA	BAFF-R on switched memory B cell || id:ebi-a-GCST90001718	Inverse variance weighted	10	-0.00931401	0.0224044	0.677614	-0.0532267	0.0345987	0.990729	0.948165	1.0352
ebi-a-GCST90001481	finn-b-L12_ACTINKERA	Actinic keratosis || id:finn-b-L12_ACTINKERA	Resting CD4 regulatory T cell %CD4 regulatory T cell || id:ebi-a-GCST90001481	Inverse variance weighted	11	0.00946109	0.0227611	0.677652	-0.0351506	0.0540728	1.00951	0.96546	1.05556
ebi-a-GCST90001710	finn-b-L12_ACTINKERA	Actinic keratosis || id:finn-b-L12_ACTINKERA	BAFF-R on IgD- CD24- B cell || id:ebi-a-GCST90001710	Inverse variance weighted	8	-0.00988851	0.0239845	0.680129	-0.0568981	0.0371211	0.99016	0.94469	1.03782
ebi-a-GCST90001865	finn-b-L12_ACTINKERA	Actinic keratosis || id:finn-b-L12_ACTINKERA	CD3 on CD28- CD8+ T cell || id:ebi-a-GCST90001865	Inverse variance weighted	2	0.0470031	0.11466	0.681853	-0.17773	0.271736	1.04813	0.837169	1.31224
ebi-a-GCST90001711	finn-b-L12_ACTINKERA	Actinic keratosis || id:finn-b-L12_ACTINKERA	BAFF-R on IgD- CD27- B cell || id:ebi-a-GCST90001711	Inverse variance weighted	8	-0.00973771	0.0238224	0.682714	-0.0564296	0.0369542	0.99031	0.945133	1.03765
ebi-a-GCST90001664	finn-b-L12_ACTINKERA	Actinic keratosis || id:finn-b-L12_ACTINKERA	CD28+ CD45RA+ CD8dim T cell %T cell || id:ebi-a-GCST90001664	Inverse variance weighted	7	-0.013755	0.0340274	0.686043	-0.0804487	0.0529388	0.986339	0.922702	1.05437
ebi-a-GCST90001769	finn-b-L12_ACTINKERA	Actinic keratosis || id:finn-b-L12_ACTINKERA	CD24 on IgD- CD38- B cell || id:ebi-a-GCST90001769	Inverse variance weighted	2	-0.0287179	0.0719338	0.689726	-0.169708	0.112272	0.971691	0.843911	1.11882
ebi-a-GCST90001841	finn-b-L12_ACTINKERA	Actinic keratosis || id:finn-b-L12_ACTINKERA	CD3 on Central Memory CD4+ T cell || id:ebi-a-GCST90001841	Inverse variance weighted	4	0.0149295	0.0374718	0.69032	-0.0585151	0.0883742	1.01504	0.943164	1.0924
ebi-a-GCST90001619	finn-b-L12_ACTINKERA	Actinic keratosis || id:finn-b-L12_ACTINKERA	HLA DR+ T cell%T cell || id:ebi-a-GCST90001619	Inverse variance weighted	4	0.0181779	0.0463556	0.694955	-0.0726791	0.109035	1.01834	0.929899	1.1152
ebi-a-GCST90001858	finn-b-L12_ACTINKERA	Actinic keratosis || id:finn-b-L12_ACTINKERA	CD3 on CD45RA+ CD4+ T cell || id:ebi-a-GCST90001858	Inverse variance weighted	5	0.0117442	0.0299529	0.694993	-0.0469635	0.0704518	1.01181	0.954122	1.07299
ebi-a-GCST90001766	finn-b-L12_ACTINKERA	Actinic keratosis || id:finn-b-L12_ACTINKERA	CD24 on IgD+ CD38- B cell || id:ebi-a-GCST90001766	Inverse variance weighted	2	-0.0338806	0.0900253	0.70666	-0.21033	0.142569	0.966687	0.810317	1.15323
ebi-a-GCST90001780	finn-b-L12_ACTINKERA	Actinic keratosis || id:finn-b-L12_ACTINKERA	CD25 on IgD+ CD38- B cell || id:ebi-a-GCST90001780	Inverse variance weighted	3	-0.0515867	0.138253	0.70905	-0.322563	0.219389	0.949721	0.72429	1.24532
ebi-a-GCST90001432	finn-b-L12_ACTINKERA	Actinic keratosis || id:finn-b-L12_ACTINKERA	Unswitched memory B cell %lymphocyte || id:ebi-a-GCST90001432	Inverse variance weighted	4	0.0598625	0.161299	0.710542	-0.256283	0.376008	1.06169	0.773923	1.45646
ebi-a-GCST90001712	finn-b-L12_ACTINKERA	Actinic keratosis || id:finn-b-L12_ACTINKERA	BAFF-R on IgD- CD38- B cell || id:ebi-a-GCST90001712	Inverse variance weighted	7	-0.00844995	0.02292	0.712373	-0.0533731	0.0364732	0.991586	0.948026	1.03715
ebi-a-GCST90002071	finn-b-L12_ACTINKERA	Actinic keratosis || id:finn-b-L12_ACTINKERA	SSC-A on myeloid Dendritic Cell || id:ebi-a-GCST90002071	Inverse variance weighted	8	0.0199814	0.0548325	0.715553	-0.0874903	0.127453	1.02018	0.916228	1.13593
ebi-a-GCST90002081	finn-b-L12_ACTINKERA	Actinic keratosis || id:finn-b-L12_ACTINKERA	SSC-A on CD4+ T cell || id:ebi-a-GCST90002081	Inverse variance weighted	4	-0.0267187	0.0754849	0.723368	-0.174669	0.121232	0.973635	0.839735	1.12889
ebi-a-GCST90001715	finn-b-L12_ACTINKERA	Actinic keratosis || id:finn-b-L12_ACTINKERA	BAFF-R on memory B cell || id:ebi-a-GCST90001715	Inverse variance weighted	9	-0.00867581	0.0247614	0.726056	-0.0572082	0.0398565	0.991362	0.944397	1.04066
ebi-a-GCST90001741	finn-b-L12_ACTINKERA	Actinic keratosis || id:finn-b-L12_ACTINKERA	CD19 on IgD+ B cell || id:ebi-a-GCST90001741	Inverse variance weighted	2	-0.0444524	0.127641	0.727644	-0.294628	0.205723	0.956521	0.744808	1.22841
ebi-a-GCST90001995	finn-b-L12_ACTINKERA	Actinic keratosis || id:finn-b-L12_ACTINKERA	CX3CR1 on monocyte || id:ebi-a-GCST90001995	Inverse variance weighted	3	-0.0213049	0.0612549	0.727985	-0.141364	0.0987547	0.97892	0.868173	1.1038
ebi-a-GCST90001917	finn-b-L12_ACTINKERA	Actinic keratosis || id:finn-b-L12_ACTINKERA	CD45 on CD8+ T cell || id:ebi-a-GCST90001917	Inverse variance weighted	2	-0.0306872	0.0893561	0.731278	-0.205825	0.144451	0.969779	0.813975	1.1554
ebi-a-GCST90001717	finn-b-L12_ACTINKERA	Actinic keratosis || id:finn-b-L12_ACTINKERA	BAFF-R on unswitched memory B cell || id:ebi-a-GCST90001717	Inverse variance weighted	9	-0.00838766	0.0247244	0.734424	-0.0568474	0.0400721	0.991647	0.944738	1.04089
ebi-a-GCST90001827	finn-b-L12_ACTINKERA	Actinic keratosis || id:finn-b-L12_ACTINKERA	IgD on IgD+ B cell || id:ebi-a-GCST90001827	Inverse variance weighted	2	-0.0191082	0.0565945	0.735639	-0.130033	0.0918169	0.981073	0.878066	1.09616
ebi-a-GCST90001997	finn-b-L12_ACTINKERA	Actinic keratosis || id:finn-b-L12_ACTINKERA	CX3CR1 on CD14+ CD16- monocyte || id:ebi-a-GCST90001997	Inverse variance weighted	3	-0.0188052	0.0557226	0.735756	-0.128021	0.0904111	0.981371	0.879835	1.09462
ebi-a-GCST90002102	finn-b-L12_ACTINKERA	Actinic keratosis || id:finn-b-L12_ACTINKERA	CD45RA on resting CD4 regulatory T cell || id:ebi-a-GCST90002102	Inverse variance weighted	7	-0.00716619	0.021329	0.736884	-0.0489711	0.0346387	0.992859	0.952209	1.03525
ebi-a-GCST90001840	finn-b-L12_ACTINKERA	Actinic keratosis || id:finn-b-L12_ACTINKERA	CD3 on Terminally Differentiated CD8+ T cell || id:ebi-a-GCST90001840	Inverse variance weighted	2	0.0447927	0.133649	0.73751	-0.217159	0.306744	1.04581	0.804802	1.35899
ebi-a-GCST90001736	finn-b-L12_ACTINKERA	Actinic keratosis || id:finn-b-L12_ACTINKERA	CD19 on memory B cell || id:ebi-a-GCST90001736	Inverse variance weighted	3	-0.0162863	0.0489698	0.739453	-0.112267	0.0796946	0.983846	0.893805	1.08296
ebi-a-GCST90001723	finn-b-L12_ACTINKERA	Actinic keratosis || id:finn-b-L12_ACTINKERA	CD19 on CD24+ CD27+ B cell || id:ebi-a-GCST90001723	Inverse variance weighted	3	-0.0144257	0.0436849	0.741232	-0.100048	0.0711967	0.985678	0.904794	1.07379
ebi-a-GCST90001431	finn-b-L12_ACTINKERA	Actinic keratosis || id:finn-b-L12_ACTINKERA	IgD+ CD38- B cell %lymphocyte || id:ebi-a-GCST90001431	Inverse variance weighted	2	0.18704	0.591566	0.751867	-0.97243	1.34651	1.20568	0.378163	3.84399
ebi-a-GCST90001471	finn-b-L12_ACTINKERA	Actinic keratosis || id:finn-b-L12_ACTINKERA	CD62L- plasmacytoid Dendritic Cell %Dendritic Cell || id:ebi-a-GCST90001471	Inverse variance weighted	2	-0.0212638	0.067739	0.753591	-0.154032	0.111505	0.978961	0.857244	1.11796
ebi-a-GCST90001487	finn-b-L12_ACTINKERA	Actinic keratosis || id:finn-b-L12_ACTINKERA	Activated CD4 regulatory T cell %CD4 regulatory T cell || id:ebi-a-GCST90001487	Inverse variance weighted	4	-0.0134507	0.0438247	0.758904	-0.0993472	0.0724458	0.986639	0.905428	1.07513
ebi-a-GCST90001725	finn-b-L12_ACTINKERA	Actinic keratosis || id:finn-b-L12_ACTINKERA	CD19 on IgD+ CD24- B cell || id:ebi-a-GCST90001725	Inverse variance weighted	4	-0.015349	0.0502724	0.760126	-0.113883	0.083185	0.984768	0.892362	1.08674
ebi-a-GCST90002014	finn-b-L12_ACTINKERA	Actinic keratosis || id:finn-b-L12_ACTINKERA	CCR2 on CD62L+ myeloid Dendritic Cell || id:ebi-a-GCST90002014	Inverse variance weighted	3	0.0142398	0.0468359	0.7611	-0.0775585	0.106038	1.01434	0.925373	1.11186
ebi-a-GCST90001753	finn-b-L12_ACTINKERA	Actinic keratosis || id:finn-b-L12_ACTINKERA	CD20 on IgD- CD24- B cell || id:ebi-a-GCST90001753	Inverse variance weighted	2	0.0610474	0.201779	0.762236	-0.33444	0.456535	1.06295	0.715739	1.57859
ebi-a-GCST90001571	finn-b-L12_ACTINKERA	Actinic keratosis || id:finn-b-L12_ACTINKERA	Effector Memory CD4-CD8- T cell %T cell || id:ebi-a-GCST90001571	Inverse variance weighted	3	0.0260282	0.0864177	0.76327	-0.143351	0.195407	1.02637	0.86645	1.21581
ebi-a-GCST90001558	finn-b-L12_ACTINKERA	Actinic keratosis || id:finn-b-L12_ACTINKERA	Terminally Differentiated CD8+ T cell %CD8+ T cell || id:ebi-a-GCST90001558	Inverse variance weighted	4	0.020679	0.0686636	0.76329	-0.113902	0.15526	1.02089	0.892346	1.16796
ebi-a-GCST90001669	finn-b-L12_ACTINKERA	Actinic keratosis || id:finn-b-L12_ACTINKERA	CD28+ CD45RA- CD8dim T cell Absolute Count || id:ebi-a-GCST90001669	Inverse variance weighted	3	0.0140901	0.0474351	0.766436	-0.0788826	0.107063	1.01419	0.924148	1.113
ebi-a-GCST90001894	finn-b-L12_ACTINKERA	Actinic keratosis || id:finn-b-L12_ACTINKERA	CD28 on CD28+ CD4+ T cell || id:ebi-a-GCST90001894	Inverse variance weighted	2	-0.0728654	0.245981	0.767059	-0.554989	0.409258	0.929726	0.574079	1.5057
ebi-a-GCST90001514	finn-b-L12_ACTINKERA	Actinic keratosis || id:finn-b-L12_ACTINKERA	Hematopoietic Stem Cell Absolute Count || id:ebi-a-GCST90001514	Inverse variance weighted	2	0.0104357	0.035233	0.767085	-0.0586211	0.0794925	1.01049	0.943064	1.08274
ebi-a-GCST90001845	finn-b-L12_ACTINKERA	Actinic keratosis || id:finn-b-L12_ACTINKERA	CD3 on CD45RA- CD4+ T cell || id:ebi-a-GCST90001845	Inverse variance weighted	3	0.0151391	0.0512509	0.767694	-0.0853126	0.115591	1.01525	0.918225	1.12254
ebi-a-GCST90001626	finn-b-L12_ACTINKERA	Actinic keratosis || id:finn-b-L12_ACTINKERA	HLA DR+ CD4+ T cell %lymphocyte || id:ebi-a-GCST90001626	Inverse variance weighted	2	0.030451	0.104651	0.771069	-0.174665	0.235567	1.03092	0.839738	1.26563
ebi-a-GCST90001819	finn-b-L12_ACTINKERA	Actinic keratosis || id:finn-b-L12_ACTINKERA	CD38 on transitional B cell || id:ebi-a-GCST90001819	Inverse variance weighted	5	-0.0207099	0.0713936	0.771755	-0.160641	0.119222	0.979503	0.851597	1.12662
ebi-a-GCST90001898	finn-b-L12_ACTINKERA	Actinic keratosis || id:finn-b-L12_ACTINKERA	CD28 on CD4+ T cell || id:ebi-a-GCST90001898	Inverse variance weighted	2	-0.0747309	0.261173	0.774774	-0.586629	0.437168	0.927993	0.556199	1.54832
ebi-a-GCST90001661	finn-b-L12_ACTINKERA	Actinic keratosis || id:finn-b-L12_ACTINKERA	CD28- CD8dim T cell %T cell || id:ebi-a-GCST90001661	Inverse variance weighted	3	-0.0225501	0.0795798	0.776897	-0.178526	0.133426	0.977702	0.836502	1.14274
ebi-a-GCST90002040	finn-b-L12_ACTINKERA	Actinic keratosis || id:finn-b-L12_ACTINKERA	CD80 on granulocyte || id:ebi-a-GCST90002040	Inverse variance weighted	3	-0.0396049	0.139989	0.777242	-0.313983	0.234773	0.961169	0.730531	1.26462
ebi-a-GCST90001767	finn-b-L12_ACTINKERA	Actinic keratosis || id:finn-b-L12_ACTINKERA	CD24 on IgD+ CD38- unswitched memory B cell || id:ebi-a-GCST90001767	Inverse variance weighted	2	-0.0140689	0.0507193	0.781482	-0.113479	0.0853409	0.98603	0.892723	1.08909
ebi-a-GCST90001502	finn-b-L12_ACTINKERA	Actinic keratosis || id:finn-b-L12_ACTINKERA	Activated & secreting CD4 regulatory T cell %CD4 regulatory T cell || id:ebi-a-GCST90001502	Inverse variance weighted	8	-0.00506397	0.0183065	0.782071	-0.0409447	0.0308167	0.994949	0.959882	1.0313
ebi-a-GCST90001813	finn-b-L12_ACTINKERA	Actinic keratosis || id:finn-b-L12_ACTINKERA	CD38 on IgD+ CD38dim B cell || id:ebi-a-GCST90001813	Inverse variance weighted	4	-0.0240497	0.0869512	0.782096	-0.194474	0.146375	0.976237	0.823267	1.15763
ebi-a-GCST90001792	finn-b-L12_ACTINKERA	Actinic keratosis || id:finn-b-L12_ACTINKERA	CD25 on unswitched memory B cell || id:ebi-a-GCST90001792	Inverse variance weighted	4	0.0143637	0.0524582	0.784228	-0.0884544	0.117182	1.01447	0.915345	1.12432
ebi-a-GCST90001777	finn-b-L12_ACTINKERA	Actinic keratosis || id:finn-b-L12_ACTINKERA	CD25 on CD24+ CD27+ B cell || id:ebi-a-GCST90001777	Inverse variance weighted	4	0.0135877	0.0498165	0.785041	-0.0840526	0.111228	1.01368	0.919383	1.11765
ebi-a-GCST90001686	finn-b-L12_ACTINKERA	Actinic keratosis || id:finn-b-L12_ACTINKERA	CD28- CD8+ T cell %CD8+ T cell || id:ebi-a-GCST90001686	Inverse variance weighted	3	0.0467008	0.171894	0.785866	-0.290212	0.383614	1.04781	0.748105	1.46758
ebi-a-GCST90001627	finn-b-L12_ACTINKERA	Actinic keratosis || id:finn-b-L12_ACTINKERA	HLA DR+ CD8+ T cell Absolute Count || id:ebi-a-GCST90001627	Inverse variance weighted	4	-0.0181641	0.068263	0.79017	-0.15196	0.115631	0.982	0.859023	1.12258
ebi-a-GCST90001825	finn-b-L12_ACTINKERA	Actinic keratosis || id:finn-b-L12_ACTINKERA	IgD on IgD+ CD38dim B cell || id:ebi-a-GCST90001825	Inverse variance weighted	5	0.00937918	0.0356947	0.792735	-0.0605825	0.0793408	1.00942	0.941216	1.08257
ebi-a-GCST90001483	finn-b-L12_ACTINKERA	Actinic keratosis || id:finn-b-L12_ACTINKERA	CD39+ resting CD4 regulatory T cell Absolute Count || id:ebi-a-GCST90001483	Inverse variance weighted	10	-0.00505921	0.019385	0.794103	-0.0430537	0.0329353	0.994954	0.95786	1.03348
ebi-a-GCST90001508	finn-b-L12_ACTINKERA	Actinic keratosis || id:finn-b-L12_ACTINKERA	CD25++ CD45RA+ CD4 not regulatory T cell %CD4+ T cell || id:ebi-a-GCST90001508	Inverse variance weighted	5	0.00905681	0.0349958	0.795792	-0.0595349	0.0776485	1.0091	0.942203	1.08074
ebi-a-GCST90001509	finn-b-L12_ACTINKERA	Actinic keratosis || id:finn-b-L12_ACTINKERA	CD25++ CD45RA+ CD4 not regulatory T cell %T cell || id:ebi-a-GCST90001509	Inverse variance weighted	5	0.0094706	0.0367345	0.796552	-0.0625291	0.0814703	1.00952	0.939386	1.08488
ebi-a-GCST90001826	finn-b-L12_ACTINKERA	Actinic keratosis || id:finn-b-L12_ACTINKERA	IgD on unswitched memory B cell || id:ebi-a-GCST90001826	Inverse variance weighted	6	-0.0088634	0.034588	0.797753	-0.0766558	0.058929	0.991176	0.926209	1.0607
ebi-a-GCST90001790	finn-b-L12_ACTINKERA	Actinic keratosis || id:finn-b-L12_ACTINKERA	CD25 on memory B cell || id:ebi-a-GCST90001790	Inverse variance weighted	4	0.0129352	0.0505106	0.797882	-0.0860656	0.111936	1.01302	0.917534	1.11844
ebi-a-GCST90001772	finn-b-L12_ACTINKERA	Actinic keratosis || id:finn-b-L12_ACTINKERA	CD24 on unswitched memory B cell || id:ebi-a-GCST90001772	Inverse variance weighted	2	-0.0159624	0.0629476	0.799818	-0.13934	0.107415	0.984164	0.869933	1.1134
ebi-a-GCST90002033	finn-b-L12_ACTINKERA	Actinic keratosis || id:finn-b-L12_ACTINKERA	CD39 on granulocyte || id:ebi-a-GCST90002033	Inverse variance weighted	2	0.0386717	0.155962	0.804168	-0.267013	0.344357	1.03943	0.765663	1.41108
ebi-a-GCST90001906	finn-b-L12_ACTINKERA	Actinic keratosis || id:finn-b-L12_ACTINKERA	CD86 on granulocyte || id:ebi-a-GCST90001906	Inverse variance weighted	2	0.0717948	0.292057	0.805818	-0.500638	0.644227	1.07443	0.606144	1.90451
ebi-a-GCST90001775	finn-b-L12_ACTINKERA	Actinic keratosis || id:finn-b-L12_ACTINKERA	CD25 on B cell || id:ebi-a-GCST90001775	Inverse variance weighted	3	0.0321271	0.133302	0.809548	-0.229145	0.293399	1.03265	0.795213	1.34098
ebi-a-GCST90002022	finn-b-L12_ACTINKERA	Actinic keratosis || id:finn-b-L12_ACTINKERA	CD4 on CD4+ T cell || id:ebi-a-GCST90002022	Inverse variance weighted	2	0.0175565	0.0736188	0.81151	-0.126736	0.161849	1.01771	0.880966	1.17568
ebi-a-GCST90002018	finn-b-L12_ACTINKERA	Actinic keratosis || id:finn-b-L12_ACTINKERA	CCR2 on granulocyte || id:ebi-a-GCST90002018	Inverse variance weighted	2	0.0329008	0.13863	0.812403	-0.238815	0.304616	1.03345	0.787561	1.3561
ebi-a-GCST90001648	finn-b-L12_ACTINKERA	Actinic keratosis || id:finn-b-L12_ACTINKERA	HLA DR+ Natural Killer Absolute Count || id:ebi-a-GCST90001648	Inverse variance weighted	4	-0.0134485	0.0568576	0.813022	-0.124889	0.0979924	0.986642	0.882595	1.10295
ebi-a-GCST90001973	finn-b-L12_ACTINKERA	Actinic keratosis || id:finn-b-L12_ACTINKERA	FSC-A on CD4+ T cell || id:ebi-a-GCST90001973	Inverse variance weighted	3	-0.0230651	0.097541	0.813071	-0.214245	0.168115	0.977199	0.80715	1.18307
ebi-a-GCST90001765	finn-b-L12_ACTINKERA	Actinic keratosis || id:finn-b-L12_ACTINKERA	CD24 on IgD+ CD24+ B cell || id:ebi-a-GCST90001765	Inverse variance weighted	2	-0.0136067	0.0581821	0.81509	-0.127644	0.10043	0.986485	0.880167	1.10565
ebi-a-GCST90001892	finn-b-L12_ACTINKERA	Actinic keratosis || id:finn-b-L12_ACTINKERA	CD28 on CD39+ CD4+ T cell || id:ebi-a-GCST90001892	Inverse variance weighted	5	-0.00807311	0.0347936	0.816516	-0.0762686	0.0601224	0.991959	0.926567	1.06197
ebi-a-GCST90001834	finn-b-L12_ACTINKERA	Actinic keratosis || id:finn-b-L12_ACTINKERA	CD62L on monocyte || id:ebi-a-GCST90001834	Inverse variance weighted	2	-0.0113141	0.0507007	0.823414	-0.110688	0.0880592	0.98875	0.895218	1.09205
ebi-a-GCST90001746	finn-b-L12_ACTINKERA	Actinic keratosis || id:finn-b-L12_ACTINKERA	CD20 on IgD+ CD24+ B cell || id:ebi-a-GCST90001746	Inverse variance weighted	2	-0.0205327	0.0923644	0.82408	-0.201567	0.160502	0.979677	0.817449	1.1741
ebi-a-GCST90001620	finn-b-L12_ACTINKERA	Actinic keratosis || id:finn-b-L12_ACTINKERA	HLA DR+ T cell%lymphocyte || id:ebi-a-GCST90001620	Inverse variance weighted	4	0.0113566	0.0514957	0.825455	-0.0895749	0.112288	1.01142	0.91432	1.11884
ebi-a-GCST90001821	finn-b-L12_ACTINKERA	Actinic keratosis || id:finn-b-L12_ACTINKERA	IgD on IgD+ CD24- B cell || id:ebi-a-GCST90001821	Inverse variance weighted	5	0.0074747	0.0341193	0.826592	-0.0593992	0.0743486	1.0075	0.942331	1.07718
ebi-a-GCST90001940	finn-b-L12_ACTINKERA	Actinic keratosis || id:finn-b-L12_ACTINKERA	CD25 on CD39+ activated CD4 regulatory T cell || id:ebi-a-GCST90001940	Inverse variance weighted	2	0.0166314	0.0764558	0.827796	-0.133222	0.166485	1.01677	0.875271	1.18115
ebi-a-GCST90001935	finn-b-L12_ACTINKERA	Actinic keratosis || id:finn-b-L12_ACTINKERA	CD25 on CD39+ CD4 regulatory T cell || id:ebi-a-GCST90001935	Inverse variance weighted	2	0.0161158	0.0741608	0.827968	-0.129239	0.161471	1.01625	0.878764	1.17524
ebi-a-GCST90001811	finn-b-L12_ACTINKERA	Actinic keratosis || id:finn-b-L12_ACTINKERA	CD38 on IgD+ CD24- B cell || id:ebi-a-GCST90001811	Inverse variance weighted	2	-0.0371723	0.171457	0.828362	-0.373227	0.298883	0.96351	0.688509	1.34835
ebi-a-GCST90001848	finn-b-L12_ACTINKERA	Actinic keratosis || id:finn-b-L12_ACTINKERA	CD3 on Natural Killer T || id:ebi-a-GCST90001848	Inverse variance weighted	2	-0.0616313	0.284725	0.82863	-0.619692	0.49643	0.94023	0.53811	1.64285
ebi-a-GCST90002023	finn-b-L12_ACTINKERA	Actinic keratosis || id:finn-b-L12_ACTINKERA	CD4 on Central Memory CD4+ T cell || id:ebi-a-GCST90002023	Inverse variance weighted	2	-0.0142032	0.0663233	0.830429	-0.144197	0.11579	0.985897	0.865717	1.12276
ebi-a-GCST90002027	finn-b-L12_ACTINKERA	Actinic keratosis || id:finn-b-L12_ACTINKERA	CD4 on CD45RA+ CD4+ T cell || id:ebi-a-GCST90002027	Inverse variance weighted	2	-0.0130508	0.0612625	0.831302	-0.133125	0.107024	0.987034	0.875355	1.11296
ebi-a-GCST90002035	finn-b-L12_ACTINKERA	Actinic keratosis || id:finn-b-L12_ACTINKERA	CD80 on myeloid Dendritic Cell || id:ebi-a-GCST90002035	Inverse variance weighted	4	-0.0228023	0.108556	0.833628	-0.235572	0.189968	0.977456	0.790119	1.20921
ebi-a-GCST90001478	finn-b-L12_ACTINKERA	Actinic keratosis || id:finn-b-L12_ACTINKERA	CD4 regulatory T cell %CD4+ T cell || id:ebi-a-GCST90001478	Inverse variance weighted	2	0.0261726	0.126447	0.836022	-0.221664	0.274009	1.02652	0.801184	1.31523
ebi-a-GCST90001728	finn-b-L12_ACTINKERA	Actinic keratosis || id:finn-b-L12_ACTINKERA	CD19 on IgD+ CD38- unswitched memory B cell || id:ebi-a-GCST90001728	Inverse variance weighted	3	0.0157103	0.0780061	0.840388	-0.137182	0.168602	1.01583	0.871812	1.18365
ebi-a-GCST90002039	finn-b-L12_ACTINKERA	Actinic keratosis || id:finn-b-L12_ACTINKERA	CD80 on monocyte || id:ebi-a-GCST90002039	Inverse variance weighted	6	-0.00700593	0.0354625	0.84339	-0.0765125	0.0625006	0.993019	0.926341	1.0645
ebi-a-GCST90002099	finn-b-L12_ACTINKERA	Actinic keratosis || id:finn-b-L12_ACTINKERA	CD4RA on Terminally Differentiated CD4+ T cell || id:ebi-a-GCST90002099	Inverse variance weighted	3	-0.00995421	0.051076	0.845479	-0.110063	0.0901548	0.990095	0.895777	1.09434
ebi-a-GCST90001707	finn-b-L12_ACTINKERA	Actinic keratosis || id:finn-b-L12_ACTINKERA	BAFF-R on IgD+ CD38- unswitched memory B cell || id:ebi-a-GCST90001707	Inverse variance weighted	6	-0.00468389	0.0242291	0.846711	-0.0521728	0.0428051	0.995327	0.949165	1.04373
ebi-a-GCST90002118	finn-b-L12_ACTINKERA	Actinic keratosis || id:finn-b-L12_ACTINKERA	CD8 on CD28+ CD45RA- CD8+ T cell || id:ebi-a-GCST90002118	Inverse variance weighted	3	-0.0192021	0.100337	0.848231	-0.215863	0.177459	0.980981	0.805846	1.19418
ebi-a-GCST90001543	finn-b-L12_ACTINKERA	Actinic keratosis || id:finn-b-L12_ACTINKERA	Effector Memory CD4+ T cell %CD4+ T cell || id:ebi-a-GCST90001543	Inverse variance weighted	3	-0.0470502	0.247926	0.849485	-0.532986	0.438885	0.954039	0.58685	1.55098
ebi-a-GCST90001492	finn-b-L12_ACTINKERA	Actinic keratosis || id:finn-b-L12_ACTINKERA	Secreting CD4 regulatory T cell Absolute Count || id:ebi-a-GCST90001492	Inverse variance weighted	4	0.00703409	0.037483	0.851143	-0.0664326	0.0805008	1.00706	0.935726	1.08383
ebi-a-GCST90001688	finn-b-L12_ACTINKERA	Actinic keratosis || id:finn-b-L12_ACTINKERA	CD28+ CD45RA+ CD8+ T cell %T cell || id:ebi-a-GCST90001688	Inverse variance weighted	38	-0.000423695	0.00226185	0.851408	-0.00485692	0.00400953	0.999576	0.995155	1.00402
ebi-a-GCST90001730	finn-b-L12_ACTINKERA	Actinic keratosis || id:finn-b-L12_ACTINKERA	CD19 on IgD+ CD38dim B cell || id:ebi-a-GCST90001730	Inverse variance weighted	4	-0.00887975	0.0476465	0.852157	-0.102267	0.0845074	0.99116	0.902789	1.08818
ebi-a-GCST90001729	finn-b-L12_ACTINKERA	Actinic keratosis || id:finn-b-L12_ACTINKERA	CD19 on IgD+ CD38+ B cell || id:ebi-a-GCST90001729	Inverse variance weighted	4	-0.00751635	0.0405507	0.852949	-0.0869957	0.071963	0.992512	0.916681	1.07462
ebi-a-GCST90001574	finn-b-L12_ACTINKERA	Actinic keratosis || id:finn-b-L12_ACTINKERA	Terminally Differentiated CD4-CD8- T cell %T cell || id:ebi-a-GCST90001574	Inverse variance weighted	4	-0.0140807	0.0762697	0.853529	-0.163569	0.135408	0.986018	0.849108	1.145
ebi-a-GCST90001559	finn-b-L12_ACTINKERA	Actinic keratosis || id:finn-b-L12_ACTINKERA	Terminally Differentiated CD8+ T cell %T cell || id:ebi-a-GCST90001559	Inverse variance weighted	3	0.0169173	0.0917466	0.853706	-0.162906	0.196741	1.01706	0.849671	1.21743
ebi-a-GCST90001735	finn-b-L12_ACTINKERA	Actinic keratosis || id:finn-b-L12_ACTINKERA	CD19 on IgD- CD38dim B cell || id:ebi-a-GCST90001735	Inverse variance weighted	4	-0.00746644	0.0408676	0.855035	-0.087567	0.0726341	0.992561	0.916158	1.07534
ebi-a-GCST90001624	finn-b-L12_ACTINKERA	Actinic keratosis || id:finn-b-L12_ACTINKERA	HLA DR+ CD4+ T cell Absolute Count || id:ebi-a-GCST90001624	Inverse variance weighted	2	0.0203615	0.11298	0.856978	-0.201079	0.241802	1.02057	0.817848	1.27354
ebi-a-GCST90001872	finn-b-L12_ACTINKERA	Actinic keratosis || id:finn-b-L12_ACTINKERA	HVEM on naive CD8+ T cell || id:ebi-a-GCST90001872	Inverse variance weighted	2	0.0203125	0.114091	0.858693	-0.203306	0.243931	1.02052	0.816028	1.27626
ebi-a-GCST90002029	finn-b-L12_ACTINKERA	Actinic keratosis || id:finn-b-L12_ACTINKERA	CD39 on CD39+ CD8+ T cell || id:ebi-a-GCST90002029	Inverse variance weighted	3	0.00687753	0.0387893	0.859269	-0.0691495	0.0829045	1.0069	0.933187	1.08644
ebi-a-GCST90001738	finn-b-L12_ACTINKERA	Actinic keratosis || id:finn-b-L12_ACTINKERA	CD19 on unswitched memory B cell || id:ebi-a-GCST90001738	Inverse variance weighted	4	-0.00821501	0.0464495	0.859619	-0.099256	0.082826	0.991819	0.905511	1.08635
ebi-a-GCST90001592	finn-b-L12_ACTINKERA	Actinic keratosis || id:finn-b-L12_ACTINKERA	CD8+ T cell Absolute Count || id:ebi-a-GCST90001592	Inverse variance weighted	2	0.0520016	0.298671	0.861779	-0.533393	0.637396	1.05338	0.586611	1.89155
ebi-a-GCST90001897	finn-b-L12_ACTINKERA	Actinic keratosis || id:finn-b-L12_ACTINKERA	CD28 on CD39+ CD8+ T cell || id:ebi-a-GCST90001897	Inverse variance weighted	3	-0.00458362	0.0263638	0.861975	-0.0562566	0.0470894	0.995427	0.945297	1.04822
ebi-a-GCST90001742	finn-b-L12_ACTINKERA	Actinic keratosis || id:finn-b-L12_ACTINKERA	CD19 on transitional B cell || id:ebi-a-GCST90001742	Inverse variance weighted	4	-0.00786212	0.0452787	0.86215	-0.0966084	0.0808842	0.992169	0.907911	1.08425
ebi-a-GCST90001886	finn-b-L12_ACTINKERA	Actinic keratosis || id:finn-b-L12_ACTINKERA	CD28 on CD39+ activated CD4 regulatory T cell || id:ebi-a-GCST90001886	Inverse variance weighted	3	0.0144756	0.083586	0.862508	-0.149353	0.178304	1.01458	0.861265	1.19519
ebi-a-GCST90002098	finn-b-L12_ACTINKERA	Actinic keratosis || id:finn-b-L12_ACTINKERA	CD45RA on naive CD4+ T cell || id:ebi-a-GCST90002098	Inverse variance weighted	11	0.00580414	0.0335433	0.862625	-0.0599408	0.0715491	1.00582	0.94182	1.07417
ebi-a-GCST90001491	finn-b-L12_ACTINKERA	Actinic keratosis || id:finn-b-L12_ACTINKERA	CD39+ activated CD4 regulatory T cell %CD4 regulatory T cell || id:ebi-a-GCST90001491	Inverse variance weighted	7	0.00351478	0.020429	0.863399	-0.036526	0.0435555	1.00352	0.964133	1.04452
ebi-a-GCST90001784	finn-b-L12_ACTINKERA	Actinic keratosis || id:finn-b-L12_ACTINKERA	CD25 on IgD+ CD38dim B cell || id:ebi-a-GCST90001784	Inverse variance weighted	2	-0.0503826	0.29604	0.864862	-0.63062	0.529855	0.950866	0.532262	1.69869
ebi-a-GCST90001573	finn-b-L12_ACTINKERA	Actinic keratosis || id:finn-b-L12_ACTINKERA	Terminally Differentiated CD4-CD8- T cell %CD4-CD8- T cell || id:ebi-a-GCST90001573	Inverse variance weighted	3	0.0161604	0.0965756	0.867107	-0.173128	0.205449	1.01629	0.84103	1.22808
ebi-a-GCST90001495	finn-b-L12_ACTINKERA	Actinic keratosis || id:finn-b-L12_ACTINKERA	CD39+ secreting CD4 regulatory T cell Absolute Count || id:ebi-a-GCST90001495	Inverse variance weighted	6	-0.00314913	0.018889	0.867592	-0.0401715	0.0338732	0.996856	0.960625	1.03445
ebi-a-GCST90002052	finn-b-L12_ACTINKERA	Actinic keratosis || id:finn-b-L12_ACTINKERA	CD45 on Immature Myeloid-Derived Suppressor Cells || id:ebi-a-GCST90002052	Inverse variance weighted	2	-0.00600496	0.0390578	0.87781	-0.0825583	0.0705483	0.994013	0.920758	1.0731
ebi-a-GCST90001702	finn-b-L12_ACTINKERA	Actinic keratosis || id:finn-b-L12_ACTINKERA	BAFF-R on CD24+ CD27+ B cell || id:ebi-a-GCST90001702	Inverse variance weighted	9	-0.00339306	0.0224008	0.879604	-0.0472985	0.0405124	0.996613	0.953803	1.04134
ebi-a-GCST90001911	finn-b-L12_ACTINKERA	Actinic keratosis || id:finn-b-L12_ACTINKERA	CD45 on Natural Killer || id:ebi-a-GCST90001911	Inverse variance weighted	3	-0.0133987	0.0887821	0.880042	-0.187412	0.160614	0.986691	0.829102	1.17423
ebi-a-GCST90001501	finn-b-L12_ACTINKERA	Actinic keratosis || id:finn-b-L12_ACTINKERA	Activated & secreting CD4 regulatory T cell Absolute Count || id:ebi-a-GCST90001501	Inverse variance weighted	4	0.00568891	0.0377167	0.880108	-0.0682358	0.0796137	1.00571	0.93404	1.08287
ebi-a-GCST90001489	finn-b-L12_ACTINKERA	Actinic keratosis || id:finn-b-L12_ACTINKERA	CD39+ activated CD4 regulatory T cell Absolute Count || id:ebi-a-GCST90001489	Inverse variance weighted	6	-0.00308096	0.0209755	0.883224	-0.044193	0.038031	0.996924	0.956769	1.03876
ebi-a-GCST90001989	finn-b-L12_ACTINKERA	Actinic keratosis || id:finn-b-L12_ACTINKERA	CD40 on CD14- CD16+ monocyte || id:ebi-a-GCST90001989	Inverse variance weighted	9	0.00452206	0.0308366	0.883412	-0.0559176	0.0649617	1.00453	0.945617	1.06712
ebi-a-GCST90001660	finn-b-L12_ACTINKERA	Actinic keratosis || id:finn-b-L12_ACTINKERA	CD39+ CD4+ T cell Absolute Count || id:ebi-a-GCST90001660	Inverse variance weighted	7	0.00260101	0.0182874	0.886899	-0.0332424	0.0384444	1.0026	0.967304	1.03919
ebi-a-GCST90001883	finn-b-L12_ACTINKERA	Actinic keratosis || id:finn-b-L12_ACTINKERA	CD16-CD56 on Natural Killer T || id:ebi-a-GCST90001883	Inverse variance weighted	5	0.0100113	0.0725152	0.890195	-0.132118	0.152141	1.01006	0.876237	1.16432
ebi-a-GCST90001618	finn-b-L12_ACTINKERA	Actinic keratosis || id:finn-b-L12_ACTINKERA	HLA DR+ T cell Absolute Count || id:ebi-a-GCST90001618	Inverse variance weighted	4	0.0070194	0.0517051	0.892012	-0.0943225	0.108361	1.00704	0.909989	1.11445
ebi-a-GCST90002069	finn-b-L12_ACTINKERA	Actinic keratosis || id:finn-b-L12_ACTINKERA	CD4 on CD39+ secreting CD4 regulatory T cell || id:ebi-a-GCST90002069	Inverse variance weighted	3	0.00782592	0.0589443	0.894377	-0.107705	0.123357	1.00786	0.897893	1.13129
ebi-a-GCST90001659	finn-b-L12_ACTINKERA	Actinic keratosis || id:finn-b-L12_ACTINKERA	CD39+ CD4+ T cell %CD4+ T cell || id:ebi-a-GCST90001659	Inverse variance weighted	7	0.00238638	0.0184002	0.896809	-0.033678	0.0384508	1.00239	0.966883	1.0392
ebi-a-GCST90001581	finn-b-L12_ACTINKERA	Actinic keratosis || id:finn-b-L12_ACTINKERA	CD14- CD16- Absolute Count || id:ebi-a-GCST90001581	Inverse variance weighted	4	0.0101567	0.0784164	0.896944	-0.143539	0.163853	1.01021	0.866287	1.17804
ebi-a-GCST90001831	finn-b-L12_ACTINKERA	Actinic keratosis || id:finn-b-L12_ACTINKERA	CD62L on CD62L+ myeloid Dendritic Cell || id:ebi-a-GCST90001831	Inverse variance weighted	2	-0.00937459	0.0737601	0.898865	-0.153944	0.135195	0.990669	0.85732	1.14476
ebi-a-GCST90001628	finn-b-L12_ACTINKERA	Actinic keratosis || id:finn-b-L12_ACTINKERA	HLA DR+ CD8+ T cell %T cell || id:ebi-a-GCST90001628	Inverse variance weighted	4	0.00772734	0.0620178	0.900841	-0.113827	0.129282	1.00776	0.892412	1.13801
ebi-a-GCST90001740	finn-b-L12_ACTINKERA	Actinic keratosis || id:finn-b-L12_ACTINKERA	CD19 on switched memory B cell || id:ebi-a-GCST90001740	Inverse variance weighted	2	-0.0155191	0.125366	0.901482	-0.261237	0.230199	0.984601	0.770098	1.25885
ebi-a-GCST90002059	finn-b-L12_ACTINKERA	Actinic keratosis || id:finn-b-L12_ACTINKERA	CD8 on Natural Killer T || id:ebi-a-GCST90002059	Inverse variance weighted	2	0.019424	0.15863	0.902544	-0.291491	0.330339	1.01961	0.747149	1.39144
ebi-a-GCST90002017	finn-b-L12_ACTINKERA	Actinic keratosis || id:finn-b-L12_ACTINKERA	CCR2 on monocyte || id:ebi-a-GCST90002017	Inverse variance weighted	2	0.0121827	0.100105	0.903137	-0.184024	0.208389	1.01226	0.831916	1.23169
ebi-a-GCST90001560	finn-b-L12_ACTINKERA	Actinic keratosis || id:finn-b-L12_ACTINKERA	CD45RA+ CD8+ T cell Absolute Count || id:ebi-a-GCST90001560	Inverse variance weighted	3	-0.0124713	0.102988	0.903616	-0.214328	0.189385	0.987606	0.807084	1.20851
ebi-a-GCST90001824	finn-b-L12_ACTINKERA	Actinic keratosis || id:finn-b-L12_ACTINKERA	IgD on IgD+ CD38+ B cell || id:ebi-a-GCST90001824	Inverse variance weighted	6	0.00358867	0.0297986	0.904142	-0.0548165	0.0619939	1.0036	0.946659	1.06396
ebi-a-GCST90001713	finn-b-L12_ACTINKERA	Actinic keratosis || id:finn-b-L12_ACTINKERA	BAFF-R on IgD- CD38+ B cell || id:ebi-a-GCST90001713	Inverse variance weighted	3	0.00758915	0.0630812	0.904239	-0.11605	0.131228	1.00762	0.890431	1.14023
ebi-a-GCST90001515	finn-b-L12_ACTINKERA	Actinic keratosis || id:finn-b-L12_ACTINKERA	Immature Myeloid-Derived Suppressor Cells Absolute Count || id:ebi-a-GCST90001515	Inverse variance weighted	2	-0.00578941	0.0487889	0.905543	-0.101416	0.0898368	0.994227	0.903557	1.094
ebi-a-GCST90001999	finn-b-L12_ACTINKERA	Actinic keratosis || id:finn-b-L12_ACTINKERA	PDL-1 on CD14- CD16+ monocyte || id:ebi-a-GCST90001999	Inverse variance weighted	2	-0.0071376	0.0606616	0.906335	-0.126034	0.111759	0.992888	0.881585	1.11824
ebi-a-GCST90001926	finn-b-L12_ACTINKERA	Actinic keratosis || id:finn-b-L12_ACTINKERA	CD127 on granulocyte || id:ebi-a-GCST90001926	Inverse variance weighted	8	0.00507092	0.0431217	0.906388	-0.0794475	0.0895894	1.00508	0.923626	1.09373
ebi-a-GCST90001984	finn-b-L12_ACTINKERA	Actinic keratosis || id:finn-b-L12_ACTINKERA	HLA DR on CD14- CD16+ monocyte || id:ebi-a-GCST90001984	Inverse variance weighted	8	-0.00814858	0.0693691	0.90649	-0.144112	0.127815	0.991885	0.865791	1.13634
ebi-a-GCST90001658	finn-b-L12_ACTINKERA	Actinic keratosis || id:finn-b-L12_ACTINKERA	CD39+ CD4+ T cell %T cell || id:ebi-a-GCST90001658	Inverse variance weighted	7	0.00217138	0.0186262	0.907196	-0.034336	0.0386788	1.00217	0.966247	1.03944
ebi-a-GCST90001598	finn-b-L12_ACTINKERA	Actinic keratosis || id:finn-b-L12_ACTINKERA	CD4-CD8- T cell Absolute Count || id:ebi-a-GCST90001598	Inverse variance weighted	2	0.011341	0.100539	0.910187	-0.185715	0.208396	1.01141	0.830511	1.2317
ebi-a-GCST90001754	finn-b-L12_ACTINKERA	Actinic keratosis || id:finn-b-L12_ACTINKERA	CD20 on IgD- CD27- B cell || id:ebi-a-GCST90001754	Inverse variance weighted	4	0.00826895	0.0747631	0.911932	-0.138267	0.154805	1.0083	0.870866	1.16743
ebi-a-GCST90001963	finn-b-L12_ACTINKERA	Actinic keratosis || id:finn-b-L12_ACTINKERA	FSC-A on myeloid Dendritic Cell || id:ebi-a-GCST90001963	Inverse variance weighted	3	-0.00624218	0.0579796	0.914264	-0.119882	0.107398	0.993777	0.887025	1.11338
ebi-a-GCST90001961	finn-b-L12_ACTINKERA	Actinic keratosis || id:finn-b-L12_ACTINKERA	CD25 on CD39+ CD4+ T cell || id:ebi-a-GCST90001961	Inverse variance weighted	6	0.00310706	0.028873	0.914304	-0.053484	0.0596982	1.00311	0.947921	1.06152
ebi-a-GCST90001670	finn-b-L12_ACTINKERA	Actinic keratosis || id:finn-b-L12_ACTINKERA	CD39+ CD8+ T cell %T cell || id:ebi-a-GCST90001670	Inverse variance weighted	8	0.00232497	0.0237879	0.922141	-0.0442993	0.0489492	1.00233	0.956668	1.05017
ebi-a-GCST90001497	finn-b-L12_ACTINKERA	Actinic keratosis || id:finn-b-L12_ACTINKERA	CD39+ secreting CD4 regulatory T cell %CD4 regulatory T cell || id:ebi-a-GCST90001497	Inverse variance weighted	8	0.00174649	0.0183212	0.924056	-0.0341632	0.0376561	1.00175	0.966414	1.03837
ebi-a-GCST90001672	finn-b-L12_ACTINKERA	Actinic keratosis || id:finn-b-L12_ACTINKERA	CD39+ CD8+ T cell Absolute Count || id:ebi-a-GCST90001672	Inverse variance weighted	7	-0.00201237	0.0223936	0.928396	-0.0459039	0.0418792	0.99799	0.955134	1.04277
ebi-a-GCST90001694	finn-b-L12_ACTINKERA	Actinic keratosis || id:finn-b-L12_ACTINKERA	CD28- CD4-CD8- T cell %T cell || id:ebi-a-GCST90001694	Inverse variance weighted	3	0.00744118	0.0854313	0.930591	-0.160004	0.174887	1.00747	0.85214	1.19111
ebi-a-GCST90001804	finn-b-L12_ACTINKERA	Actinic keratosis || id:finn-b-L12_ACTINKERA	CD27 on IgD- CD38dim B cell || id:ebi-a-GCST90001804	Inverse variance weighted	8	0.00266453	0.0311355	0.931801	-0.058361	0.06369	1.00267	0.943309	1.06576
ebi-a-GCST90001609	finn-b-L12_ACTINKERA	Actinic keratosis || id:finn-b-L12_ACTINKERA	CD4+ CD8dim T cell Absolute Count || id:ebi-a-GCST90001609	Inverse variance weighted	2	-0.0103297	0.122359	0.932721	-0.250154	0.229494	0.989723	0.778681	1.25796
ebi-a-GCST90001532	finn-b-L12_ACTINKERA	Actinic keratosis || id:finn-b-L12_ACTINKERA	Basophil Absolute Count || id:ebi-a-GCST90001532	Inverse variance weighted	3	0.00200489	0.0252098	0.936613	-0.0474063	0.0514161	1.00201	0.9537	1.05276
ebi-a-GCST90002032	finn-b-L12_ACTINKERA	Actinic keratosis || id:finn-b-L12_ACTINKERA	CD39 on CD39+ CD4+ T cell || id:ebi-a-GCST90002032	Inverse variance weighted	5	0.00144837	0.0188478	0.938747	-0.0354934	0.0383901	1.00145	0.965129	1.03914
ebi-a-GCST90002003	finn-b-L12_ACTINKERA	Actinic keratosis || id:finn-b-L12_ACTINKERA	CCR2 on CD14- CD16- || id:ebi-a-GCST90002003	Inverse variance weighted	3	0.0111167	0.146537	0.939529	-0.276097	0.29833	1.01118	0.75874	1.34761
ebi-a-GCST90001793	finn-b-L12_ACTINKERA	Actinic keratosis || id:finn-b-L12_ACTINKERA	CD25 on switched memory B cell || id:ebi-a-GCST90001793	Inverse variance weighted	3	-0.00821937	0.109793	0.940324	-0.223413	0.206975	0.991814	0.799784	1.22995
ebi-a-GCST90001629	finn-b-L12_ACTINKERA	Actinic keratosis || id:finn-b-L12_ACTINKERA	HLA DR+ CD8+ T cell %lymphocyte || id:ebi-a-GCST90001629	Inverse variance weighted	3	0.00580577	0.0781052	0.940746	-0.14728	0.158892	1.00582	0.863052	1.17221
ebi-a-GCST90001451	finn-b-L12_ACTINKERA	Actinic keratosis || id:finn-b-L12_ACTINKERA	CD62L- monocyte %monocyte || id:ebi-a-GCST90001451	Inverse variance weighted	4	0.00454727	0.0615611	0.941117	-0.116113	0.125207	1.00456	0.890375	1.13338
ebi-a-GCST90001698	finn-b-L12_ACTINKERA	Actinic keratosis || id:finn-b-L12_ACTINKERA	CD45RA+ CD28- CD8+ T cell Absolute Count || id:ebi-a-GCST90001698	Inverse variance weighted	428	-4.44013e-07	6.33078e-06	0.944086	-1.28523e-05	1.19643e-05	1	0.999987	1.00001
ebi-a-GCST90001540	finn-b-L12_ACTINKERA	Actinic keratosis || id:finn-b-L12_ACTINKERA	Naive CD4+ T cell Absolute Count || id:ebi-a-GCST90001540	Inverse variance weighted	2	-0.0057123	0.0821013	0.944531	-0.166631	0.155206	0.994304	0.846512	1.1679
ebi-a-GCST90001671	finn-b-L12_ACTINKERA	Actinic keratosis || id:finn-b-L12_ACTINKERA	CD39+ CD8+ T cell %CD8+ T cell || id:ebi-a-GCST90001671	Inverse variance weighted	7	-0.00157176	0.0227	0.944798	-0.0460639	0.0429203	0.998429	0.954981	1.04385
ebi-a-GCST90001654	finn-b-L12_ACTINKERA	Actinic keratosis || id:finn-b-L12_ACTINKERA	CD28- CD4-CD8- T cell Absolute Count || id:ebi-a-GCST90001654	Inverse variance weighted	2	0.00631796	0.0923009	0.945428	-0.174592	0.187228	1.00634	0.8398	1.2059
ebi-a-GCST90001808	finn-b-L12_ACTINKERA	Actinic keratosis || id:finn-b-L12_ACTINKERA	CD27 on switched memory B cell || id:ebi-a-GCST90001808	Inverse variance weighted	10	0.00194033	0.031569	0.95099	-0.0599349	0.0638156	1.00194	0.941826	1.0659
ebi-a-GCST90002034	finn-b-L12_ACTINKERA	Actinic keratosis || id:finn-b-L12_ACTINKERA	CD39 on monocyte || id:ebi-a-GCST90002034	Inverse variance weighted	2	-0.00988314	0.189767	0.958465	-0.381827	0.362061	0.990166	0.682613	1.43629
ebi-a-GCST90001556	finn-b-L12_ACTINKERA	Actinic keratosis || id:finn-b-L12_ACTINKERA	Effector Memory CD8+ T cell %T cell || id:ebi-a-GCST90001556	Inverse variance weighted	2	0.00468448	0.0986187	0.962114	-0.188608	0.197977	1.0047	0.828111	1.21893
ebi-a-GCST90001833	finn-b-L12_ACTINKERA	Actinic keratosis || id:finn-b-L12_ACTINKERA	CD62L on CD62L+ Dendritic Cell || id:ebi-a-GCST90001833	Inverse variance weighted	2	-0.00396989	0.0899493	0.964797	-0.180271	0.172331	0.996038	0.835044	1.18807
ebi-a-GCST90002011	finn-b-L12_ACTINKERA	Actinic keratosis || id:finn-b-L12_ACTINKERA	CD64 on CD14+ CD16+ monocyte || id:ebi-a-GCST90002011	Inverse variance weighted	2	-0.00821224	0.196448	0.966655	-0.393251	0.376826	0.991821	0.67486	1.45765
ebi-a-GCST90001748	finn-b-L12_ACTINKERA	Actinic keratosis || id:finn-b-L12_ACTINKERA	CD20 on IgD+ CD38- B cell || id:ebi-a-GCST90001748	Inverse variance weighted	4	-0.00791287	0.191104	0.966972	-0.382477	0.366651	0.992118	0.682169	1.44289
ebi-a-GCST90001484	finn-b-L12_ACTINKERA	Actinic keratosis || id:finn-b-L12_ACTINKERA	CD39+ resting CD4 regulatory T cell %resting CD4 regulatory T cell || id:ebi-a-GCST90001484	Inverse variance weighted	8	-0.000835195	0.0201997	0.967019	-0.0404266	0.0387562	0.999165	0.96038	1.03952
ebi-a-GCST90002067	finn-b-L12_ACTINKERA	Actinic keratosis || id:finn-b-L12_ACTINKERA	CD4 on CD39+ activated CD4 regulatory T cell || id:ebi-a-GCST90002067	Inverse variance weighted	4	0.00468596	0.113412	0.967043	-0.217603	0.226974	1.0047	0.804445	1.2548
ebi-a-GCST90001531	finn-b-L12_ACTINKERA	Actinic keratosis || id:finn-b-L12_ACTINKERA	CD33dim HLA DR- Absolute Count || id:ebi-a-GCST90001531	Inverse variance weighted	3	0.000989191	0.0241274	0.967297	-0.0463005	0.0482789	1.00099	0.954755	1.04946
ebi-a-GCST90002045	finn-b-L12_ACTINKERA	Actinic keratosis || id:finn-b-L12_ACTINKERA	CD45 on CD33- HLA DR- || id:ebi-a-GCST90002045	Inverse variance weighted	2	0.00313769	0.0822304	0.969562	-0.158034	0.164309	1.00314	0.853821	1.17858
ebi-a-GCST90001436	finn-b-L12_ACTINKERA	Actinic keratosis || id:finn-b-L12_ACTINKERA	Memory B cell %lymphocyte || id:ebi-a-GCST90001436	Inverse variance weighted	2	-0.00637203	0.167321	0.969622	-0.334321	0.321576	0.993648	0.715824	1.3793
ebi-a-GCST90002031	finn-b-L12_ACTINKERA	Actinic keratosis || id:finn-b-L12_ACTINKERA	CD39 on CD39+ secreting CD4 regulatory T cell || id:ebi-a-GCST90002031	Inverse variance weighted	6	0.000679727	0.0189097	0.971326	-0.0363834	0.0377428	1.00068	0.964271	1.03846
ebi-a-GCST90001611	finn-b-L12_ACTINKERA	Actinic keratosis || id:finn-b-L12_ACTINKERA	CD4+ CD8dim T cell %leukocyte || id:ebi-a-GCST90001611	Inverse variance weighted	2	-0.00398328	0.11313	0.971913	-0.225718	0.217752	0.996025	0.797943	1.24328
ebi-a-GCST90001778	finn-b-L12_ACTINKERA	Actinic keratosis || id:finn-b-L12_ACTINKERA	CD25 on IgD+ CD24+ B cell || id:ebi-a-GCST90001778	Inverse variance weighted	3	-0.00197369	0.0631793	0.975079	-0.125805	0.121858	0.998028	0.881787	1.12959
ebi-a-GCST90001987	finn-b-L12_ACTINKERA	Actinic keratosis || id:finn-b-L12_ACTINKERA	CD64 on CD14+ CD16- monocyte || id:ebi-a-GCST90001987	Inverse variance weighted	8	0.00122528	0.0439764	0.977772	-0.0849686	0.0874191	1.00123	0.918541	1.09135
ebi-a-GCST90002120	finn-b-L12_ACTINKERA	Actinic keratosis || id:finn-b-L12_ACTINKERA	CD8 on CD28- CD8+ T cell || id:ebi-a-GCST90002120	Inverse variance weighted	3	0.00292579	0.125985	0.981472	-0.244005	0.249857	1.00293	0.783483	1.28384
ebi-a-GCST90001630	finn-b-L12_ACTINKERA	Actinic keratosis || id:finn-b-L12_ACTINKERA	CD8+ Natural Killer T Absolute Count || id:ebi-a-GCST90001630	Inverse variance weighted	2	-0.00454251	0.269538	0.986554	-0.532837	0.523752	0.995468	0.586937	1.68835
ebi-a-GCST90001794	finn-b-L12_ACTINKERA	Actinic keratosis || id:finn-b-L12_ACTINKERA	CD25 on IgD+ B cell || id:ebi-a-GCST90001794	Inverse variance weighted	2	0.00336554	0.217261	0.987641	-0.422466	0.429197	1.00337	0.655429	1.53602
ebi-a-GCST90001507	finn-b-L12_ACTINKERA	Actinic keratosis || id:finn-b-L12_ACTINKERA	CD25++ CD45RA+ CD4 not regulatory T cell Absolute Count || id:ebi-a-GCST90001507	Inverse variance weighted	3	0.000315343	0.0534952	0.995297	-0.104535	0.105166	1.00032	0.900743	1.11089
ebi-a-GCST90001966	finn-b-L12_ACTINKERA	Actinic keratosis || id:finn-b-L12_ACTINKERA	FSC-A on granulocyte || id:ebi-a-GCST90001966	Inverse variance weighted	2	-0.000642307	0.113812	0.995497	-0.223713	0.222428	0.999358	0.799545	1.24911
ebi-a-GCST90002006	finn-b-L12_ACTINKERA	Actinic keratosis || id:finn-b-L12_ACTINKERA	CD64 on monocyte || id:ebi-a-GCST90002006	Inverse variance weighted	8	0.000218444	0.0472229	0.996309	-0.0923384	0.0927752	1.00022	0.911797	1.09722
ebi-a-GCST90002030	finn-b-L12_ACTINKERA	Actinic keratosis || id:finn-b-L12_ACTINKERA	CD39 on CD39+ activated CD4 regulatory T cell || id:ebi-a-GCST90002030	Inverse variance weighted	6	6.04625e-05	0.0163334	0.997046	-0.031953	0.032074	1.00006	0.968552	1.03259
ebi-a-GCST90001633	finn-b-L12_ACTINKERA	Actinic keratosis || id:finn-b-L12_ACTINKERA	CD8dim Natural Killer T Absolute Count || id:ebi-a-GCST90001633	Inverse variance weighted	6	9.64904e-05	0.0770768	0.999001	-0.150974	0.151167	1.0001	0.85987	1.16319

## Sheet: Result of Immune cells and SCC
Supplementary Table 4 Causal relationship between immune cells and SCC
id.exposure	id.outcome	outcome	exposure	method	nsnp	b	se	pval	lo_ci	up_ci	or	or_lci95	or_uci95
ebi-a-GCST90001649	ukb-a-60	Cancer code self-reported: squamous cell carcinoma || id:ukb-a-60	HLA DR+ Natural Killer %Natural Killer || id:ebi-a-GCST90001649	Inverse variance weighted	6	0.000499257	0.000148446	0.000770396	0.000208302	0.000790211	1.0005	1.00021	1.00079
ebi-a-GCST90001580	ukb-a-60	Cancer code self-reported: squamous cell carcinoma || id:ukb-a-60	CD14+ CD16+ monocyte Absolute Count || id:ebi-a-GCST90001580	Inverse variance weighted	3	0.000595486	0.000186908	0.00144259	0.000229147	0.000961825	1.0006	1.00023	1.00096
ebi-a-GCST90001585	ukb-a-60	Cancer code self-reported: squamous cell carcinoma || id:ukb-a-60	CD14+ CD16+ monocyte %monocyte || id:ebi-a-GCST90001585	Inverse variance weighted	3	0.000546975	0.000172929	0.00156155	0.000208033	0.000885916	1.00055	1.00021	1.00089
ebi-a-GCST90001650	ukb-a-60	Cancer code self-reported: squamous cell carcinoma || id:ukb-a-60	HLA DR+ Natural Killer %CD3- lymphocyte || id:ebi-a-GCST90001650	Inverse variance weighted	4	0.000449153	0.000151086	0.00295069	0.000153024	0.000745282	1.00045	1.00015	1.00075
ebi-a-GCST90001648	ukb-a-60	Cancer code self-reported: squamous cell carcinoma || id:ukb-a-60	HLA DR+ Natural Killer Absolute Count || id:ebi-a-GCST90001648	Inverse variance weighted	4	0.000456691	0.000158813	0.00403205	0.000145416	0.000767965	1.00046	1.00015	1.00077
ebi-a-GCST90002035	ukb-a-60	Cancer code self-reported: squamous cell carcinoma || id:ukb-a-60	CD80 on myeloid Dendritic Cell || id:ebi-a-GCST90002035	Inverse variance weighted	4	-0.000670839	0.000243905	0.00595208	-0.00114889	-0.000192785	0.999329	0.998852	0.999807
ebi-a-GCST90001661	ukb-a-60	Cancer code self-reported: squamous cell carcinoma || id:ukb-a-60	CD28- CD8dim T cell %T cell || id:ebi-a-GCST90001661	Inverse variance weighted	3	0.000955684	0.00034922	0.00620727	0.000271213	0.00164015	1.00096	1.00027	1.00164
ebi-a-GCST90001557	ukb-a-60	Cancer code self-reported: squamous cell carcinoma || id:ukb-a-60	Terminally Differentiated CD8+ T cell Absolute Count || id:ebi-a-GCST90001557	Inverse variance weighted	2	0.000725371	0.000267313	0.00665633	0.000201438	0.0012493	1.00073	1.0002	1.00125
ebi-a-GCST90001463	ukb-a-60	Cancer code self-reported: squamous cell carcinoma || id:ukb-a-60	CD62L- Dendritic Cell %Dendritic Cell || id:ebi-a-GCST90001463	Inverse variance weighted	4	-0.000416631	0.000153654	0.00669817	-0.000717793	-0.000115469	0.999583	0.999282	0.999885
ebi-a-GCST90001697	ukb-a-60	Cancer code self-reported: squamous cell carcinoma || id:ukb-a-60	CD45RA- CD28- CD8+ T cell %T cell || id:ebi-a-GCST90001697	Inverse variance weighted	37	7.38715e-06	2.88656e-06	0.0104927	1.7295e-06	1.30448e-05	1.00001	1	1.00001
ebi-a-GCST90002077	ukb-a-60	Cancer code self-reported: squamous cell carcinoma || id:ukb-a-60	SSC-A on HLA DR+ Natural Killer || id:ebi-a-GCST90002077	Inverse variance weighted	3	0.000512094	0.000200631	0.0106979	0.000118857	0.00090533	1.00051	1.00012	1.00091
ebi-a-GCST90001979	ukb-a-60	Cancer code self-reported: squamous cell carcinoma || id:ukb-a-60	CD16 on CD14- CD16+ monocyte || id:ebi-a-GCST90001979	Inverse variance weighted	7	0.000247848	9.72778e-05	0.0108392	5.71837e-05	0.000438513	1.00025	1.00006	1.00044
ebi-a-GCST90001465	ukb-a-60	Cancer code self-reported: squamous cell carcinoma || id:ukb-a-60	CD86+ myeloid Dendritic Cell %Dendritic Cell || id:ebi-a-GCST90001465	Inverse variance weighted	4	-0.00037549	0.000149225	0.0118604	-0.000667971	-8.30093e-05	0.999625	0.999332	0.999917
ebi-a-GCST90001472	ukb-a-60	Cancer code self-reported: squamous cell carcinoma || id:ukb-a-60	CD62L- CD86+ myeloid Dendritic Cell Absolute Count || id:ebi-a-GCST90001472	Inverse variance weighted	5	-0.000315287	0.000125311	0.0118686	-0.000560897	-6.96767e-05	0.999685	0.999439	0.99993
ebi-a-GCST90002005	ukb-a-60	Cancer code self-reported: squamous cell carcinoma || id:ukb-a-60	CD16 on CD14+ CD16+ monocyte || id:ebi-a-GCST90002005	Inverse variance weighted	4	0.000355084	0.000141321	0.0119847	7.80935e-05	0.000632074	1.00036	1.00008	1.00063
ebi-a-GCST90001458	ukb-a-60	Cancer code self-reported: squamous cell carcinoma || id:ukb-a-60	Myeloid Dendritic Cell Absolute Count || id:ebi-a-GCST90001458	Inverse variance weighted	4	-0.000433658	0.000172733	0.0120539	-0.000772215	-9.51005e-05	0.999566	0.999228	0.999905
ebi-a-GCST90001459	ukb-a-60	Cancer code self-reported: squamous cell carcinoma || id:ukb-a-60	Myeloid Dendritic Cell %Dendritic Cell || id:ebi-a-GCST90001459	Inverse variance weighted	2	-0.000508646	0.000202677	0.0120855	-0.000905893	-0.000111399	0.999491	0.999095	0.999889
ebi-a-GCST90001464	ukb-a-60	Cancer code self-reported: squamous cell carcinoma || id:ukb-a-60	CD86+ myeloid Dendritic Cell Absolute Count || id:ebi-a-GCST90001464	Inverse variance weighted	5	-0.000354264	0.000141391	0.012226	-0.000631391	-7.71364e-05	0.999646	0.999369	0.999923
ebi-a-GCST90001469	ukb-a-60	Cancer code self-reported: squamous cell carcinoma || id:ukb-a-60	CD62L- myeloid Dendritic Cell %Dendritic Cell || id:ebi-a-GCST90001469	Inverse variance weighted	6	-0.000343322	0.000137081	0.0122617	-0.000612001	-7.46437e-05	0.999657	0.999388	0.999925
ebi-a-GCST90001473	ukb-a-60	Cancer code self-reported: squamous cell carcinoma || id:ukb-a-60	CD62L- CD86+ myeloid Dendritic Cell %Dendritic Cell || id:ebi-a-GCST90001473	Inverse variance weighted	5	-0.000312151	0.000125657	0.0129862	-0.000558439	-6.58629e-05	0.999688	0.999442	0.999934
ebi-a-GCST90001462	ukb-a-60	Cancer code self-reported: squamous cell carcinoma || id:ukb-a-60	CD62L- Dendritic Cell Absolute Count || id:ebi-a-GCST90001462	Inverse variance weighted	5	-0.000367317	0.00014868	0.0134916	-0.00065873	-7.59044e-05	0.999633	0.999341	0.999924
ebi-a-GCST90001468	ukb-a-60	Cancer code self-reported: squamous cell carcinoma || id:ukb-a-60	CD62L- myeloid Dendritic Cell Absolute Count || id:ebi-a-GCST90001468	Inverse variance weighted	6	-0.000334331	0.000137433	0.0149873	-0.0006037	-6.49626e-05	0.999666	0.999396	0.999935
ebi-a-GCST90001461	ukb-a-60	Cancer code self-reported: squamous cell carcinoma || id:ukb-a-60	Dendritic Cell Absolute Count || id:ebi-a-GCST90001461	Inverse variance weighted	3	-0.000484573	0.000202815	0.0168833	-0.00088209	-8.70562e-05	0.999516	0.999118	0.999913
ebi-a-GCST90001970	ukb-a-60	Cancer code self-reported: squamous cell carcinoma || id:ukb-a-60	FSC-A on HLA DR+ Natural Killer || id:ebi-a-GCST90001970	Inverse variance weighted	4	0.000462334	0.000194281	0.0173258	8.15434e-05	0.000843124	1.00046	1.00008	1.00084
ebi-a-GCST90001987	ukb-a-60	Cancer code self-reported: squamous cell carcinoma || id:ukb-a-60	CD64 on CD14+ CD16- monocyte || id:ebi-a-GCST90001987	Inverse variance weighted	5	0.000292329	0.000129693	0.0241961	3.81299e-05	0.000546528	1.00029	1.00004	1.00055
ebi-a-GCST90002006	ukb-a-60	Cancer code self-reported: squamous cell carcinoma || id:ukb-a-60	CD64 on monocyte || id:ebi-a-GCST90002006	Inverse variance weighted	5	0.000305692	0.000135907	0.0244951	3.93142e-05	0.00057207	1.00031	1.00004	1.00057
ebi-a-GCST90001854	ukb-a-60	Cancer code self-reported: squamous cell carcinoma || id:ukb-a-60	CD3 on CD39+ activated CD4 regulatory T cell || id:ebi-a-GCST90001854	Inverse variance weighted	5	0.000266966	0.000119961	0.0260519	3.18421e-05	0.00050209	1.00027	1.00003	1.0005
ebi-a-GCST90001746	ukb-a-60	Cancer code self-reported: squamous cell carcinoma || id:ukb-a-60	CD20 on IgD+ CD24+ B cell || id:ebi-a-GCST90001746	Inverse variance weighted	2	-0.000861193	0.000392735	0.0283212	-0.00163095	-9.14317e-05	0.999139	0.99837	0.999909
ebi-a-GCST90002101	ukb-a-60	Cancer code self-reported: squamous cell carcinoma || id:ukb-a-60	CD45RA on Terminally Differentiated CD8+ T cell || id:ebi-a-GCST90002101	Inverse variance weighted	2	0.000594885	0.000286671	0.0379727	3.301e-05	0.00115676	1.0006	1.00003	1.00116
ebi-a-GCST90001460	ukb-a-60	Cancer code self-reported: squamous cell carcinoma || id:ukb-a-60	Plasmacytoid Dendritic Cell Absolute Count || id:ebi-a-GCST90001460	Inverse variance weighted	2	-0.000714284	0.000352225	0.0425687	-0.00140465	-2.39221e-05	0.999286	0.998596	0.999976
ebi-a-GCST90001584	ukb-a-60	Cancer code self-reported: squamous cell carcinoma || id:ukb-a-60	CD14- CD16+ monocyte %monocyte || id:ebi-a-GCST90001584	Inverse variance weighted	2	0.000607619	0.000302034	0.0442456	1.56322e-05	0.0011996	1.00061	1.00002	1.0012
ebi-a-GCST90001523	ukb-a-60	Cancer code self-reported: squamous cell carcinoma || id:ukb-a-60	CD33- HLA DR+ Absolute Count || id:ebi-a-GCST90001523	Inverse variance weighted	2	-0.000455776	0.000226741	0.0444191	-0.000900188	-1.1363e-05	0.999544	0.9991	0.999989
ebi-a-GCST90001958	ukb-a-60	Cancer code self-reported: squamous cell carcinoma || id:ukb-a-60	CD4 on monocyte || id:ebi-a-GCST90001958	Inverse variance weighted	2	0.000367875	0.000183141	0.0445694	8.9182e-06	0.000726833	1.00037	1.00001	1.00073
ebi-a-GCST90001999	ukb-a-60	Cancer code self-reported: squamous cell carcinoma || id:ukb-a-60	PDL-1 on CD14- CD16+ monocyte || id:ebi-a-GCST90001999	Inverse variance weighted	2	0.000503196	0.000252399	0.0461903	8.49336e-06	0.000997899	1.0005	1.00001	1.001
ebi-a-GCST90002017	ukb-a-60	Cancer code self-reported: squamous cell carcinoma || id:ukb-a-60	CCR2 on monocyte || id:ebi-a-GCST90002017	Inverse variance weighted	2	0.000404716	0.000208403	0.0521384	-3.75357e-06	0.000813185	1.0004	0.999996	1.00081
ebi-a-GCST90001695	ukb-a-60	Cancer code self-reported: squamous cell carcinoma || id:ukb-a-60	CD45RA- CD28- CD8+ T cell Absolute Count || id:ebi-a-GCST90001695	Inverse variance weighted	134	1.18855e-07	6.12182e-08	0.0521985	-1.13298e-09	2.38842e-07	1	1	1
ebi-a-GCST90002023	ukb-a-60	Cancer code self-reported: squamous cell carcinoma || id:ukb-a-60	CD4 on Central Memory CD4+ T cell || id:ebi-a-GCST90002023	Inverse variance weighted	3	-0.000444592	0.0002359	0.0594754	-0.000906957	1.77721e-05	0.999556	0.999093	1.00002
ebi-a-GCST90002063	ukb-a-60	Cancer code self-reported: squamous cell carcinoma || id:ukb-a-60	CD4 on CD4 regulatory T cell || id:ebi-a-GCST90002063	Inverse variance weighted	2	-0.000609949	0.000332464	0.0665602	-0.00126158	4.16803e-05	0.99939	0.998739	1.00004
ebi-a-GCST90001737	ukb-a-60	Cancer code self-reported: squamous cell carcinoma || id:ukb-a-60	CD19 on naive-mature B cell || id:ebi-a-GCST90001737	Inverse variance weighted	2	0.000994319	0.000563322	0.077547	-0.000109791	0.00209843	1.00099	0.99989	1.0021
ebi-a-GCST90001426	ukb-a-60	Cancer code self-reported: squamous cell carcinoma || id:ukb-a-60	IgD- CD38dim B cell %lymphocyte || id:ebi-a-GCST90001426	Inverse variance weighted	2	0.000725929	0.000416008	0.0809869	-8.94466e-05	0.00154131	1.00073	0.999911	1.00154
ebi-a-GCST90001635	ukb-a-60	Cancer code self-reported: squamous cell carcinoma || id:ukb-a-60	CD8dim Natural Killer T %lymphocyte || id:ebi-a-GCST90001635	Inverse variance weighted	7	0.000473817	0.000272239	0.0817812	-5.9772e-05	0.00100741	1.00047	0.99994	1.00101
ebi-a-GCST90001484	ukb-a-60	Cancer code self-reported: squamous cell carcinoma || id:ukb-a-60	CD39+ resting CD4 regulatory T cell %resting CD4 regulatory T cell || id:ebi-a-GCST90001484	Inverse variance weighted	8	-0.000134042	7.70596e-05	0.0819544	-0.000285079	1.69949e-05	0.999866	0.999715	1.00002
ebi-a-GCST90001592	ukb-a-60	Cancer code self-reported: squamous cell carcinoma || id:ukb-a-60	CD8+ T cell Absolute Count || id:ebi-a-GCST90001592	Inverse variance weighted	2	0.000558301	0.000321032	0.08202	-7.0921e-05	0.00118752	1.00056	0.999929	1.00119
ebi-a-GCST90001787	ukb-a-60	Cancer code self-reported: squamous cell carcinoma || id:ukb-a-60	CD25 on IgD- CD38- B cell || id:ebi-a-GCST90001787	Inverse variance weighted	3	-0.000423032	0.00024428	0.0833184	-0.000901821	5.57574e-05	0.999577	0.999099	1.00006
ebi-a-GCST90001633	ukb-a-60	Cancer code self-reported: squamous cell carcinoma || id:ukb-a-60	CD8dim Natural Killer T Absolute Count || id:ebi-a-GCST90001633	Inverse variance weighted	6	0.000554346	0.000320665	0.0838556	-7.41568e-05	0.00118285	1.00055	0.999926	1.00118
ebi-a-GCST90001515	ukb-a-60	Cancer code self-reported: squamous cell carcinoma || id:ukb-a-60	Immature Myeloid-Derived Suppressor Cells Absolute Count || id:ebi-a-GCST90001515	Inverse variance weighted	2	0.000331637	0.000192055	0.0842071	-4.47911e-05	0.000708066	1.00033	0.999955	1.00071
ebi-a-GCST90001489	ukb-a-60	Cancer code self-reported: squamous cell carcinoma || id:ukb-a-60	CD39+ activated CD4 regulatory T cell Absolute Count || id:ebi-a-GCST90001489	Inverse variance weighted	6	-0.000138938	8.05379e-05	0.0845057	-0.000296792	1.89167e-05	0.999861	0.999703	1.00002
ebi-a-GCST90002036	ukb-a-60	Cancer code self-reported: squamous cell carcinoma || id:ukb-a-60	CD80 on CD62L+ myeloid Dendritic Cell || id:ebi-a-GCST90002036	Inverse variance weighted	3	-0.00044357	0.000259124	0.0869323	-0.000951452	6.43127e-05	0.999557	0.999049	1.00006
ebi-a-GCST90001671	ukb-a-60	Cancer code self-reported: squamous cell carcinoma || id:ukb-a-60	CD39+ CD8+ T cell %CD8+ T cell || id:ebi-a-GCST90001671	Inverse variance weighted	8	-0.000127578	7.50655e-05	0.0892154	-0.000274706	1.95507e-05	0.999872	0.999725	1.00002
ebi-a-GCST90001672	ukb-a-60	Cancer code self-reported: squamous cell carcinoma || id:ukb-a-60	CD39+ CD8+ T cell Absolute Count || id:ebi-a-GCST90001672	Inverse variance weighted	7	-0.000125745	7.42311e-05	0.0902709	-0.000271238	1.97477e-05	0.999874	0.999729	1.00002
ebi-a-GCST90001571	ukb-a-60	Cancer code self-reported: squamous cell carcinoma || id:ukb-a-60	Effector Memory CD4-CD8- T cell %T cell || id:ebi-a-GCST90001571	Inverse variance weighted	3	0.000596487	0.000353046	0.0911154	-9.54837e-05	0.00128846	1.0006	0.999905	1.00129
ebi-a-GCST90001417	ukb-a-60	Cancer code self-reported: squamous cell carcinoma || id:ukb-a-60	CD24+ CD27+ B cell %B cell || id:ebi-a-GCST90001417	Inverse variance weighted	3	0.00105248	0.000623982	0.0916579	-0.000170524	0.00227549	1.00105	0.999829	1.00228
ebi-a-GCST90002012	ukb-a-60	Cancer code self-reported: squamous cell carcinoma || id:ukb-a-60	CX3CR1 on CD14- CD16+ monocyte || id:ebi-a-GCST90002012	Inverse variance weighted	2	-0.000553861	0.000331747	0.0950134	-0.00120409	9.63643e-05	0.999446	0.998797	1.0001
ebi-a-GCST90001495	ukb-a-60	Cancer code self-reported: squamous cell carcinoma || id:ukb-a-60	CD39+ secreting CD4 regulatory T cell Absolute Count || id:ebi-a-GCST90001495	Inverse variance weighted	6	-0.000118924	7.21759e-05	0.0994161	-0.000260388	2.25412e-05	0.999881	0.99974	1.00002
ebi-a-GCST90001860	ukb-a-60	Cancer code self-reported: squamous cell carcinoma || id:ukb-a-60	CD3 on CD39+ CD4+ T cell || id:ebi-a-GCST90001860	Inverse variance weighted	4	0.000196189	0.000119678	0.101148	-3.83787e-05	0.000430757	1.0002	0.999962	1.00043
ebi-a-GCST90001841	ukb-a-60	Cancer code self-reported: squamous cell carcinoma || id:ukb-a-60	CD3 on Central Memory CD4+ T cell || id:ebi-a-GCST90001841	Inverse variance weighted	4	0.000207002	0.000126752	0.102442	-4.14313e-05	0.000455435	1.00021	0.999959	1.00046
ebi-a-GCST90001715	ukb-a-60	Cancer code self-reported: squamous cell carcinoma || id:ukb-a-60	BAFF-R on memory B cell || id:ebi-a-GCST90001715	Inverse variance weighted	10	0.000159939	9.874e-05	0.105275	-3.3591e-05	0.00035347	1.00016	0.999966	1.00035
ebi-a-GCST90001961	ukb-a-60	Cancer code self-reported: squamous cell carcinoma || id:ukb-a-60	CD25 on CD39+ CD4+ T cell || id:ebi-a-GCST90001961	Inverse variance weighted	6	0.000175242	0.000108738	0.10705	-3.78848e-05	0.000388368	1.00018	0.999962	1.00039
ebi-a-GCST90001694	ukb-a-60	Cancer code self-reported: squamous cell carcinoma || id:ukb-a-60	CD28- CD4-CD8- T cell %T cell || id:ebi-a-GCST90001694	Inverse variance weighted	3	0.000500413	0.000310864	0.107453	-0.000108881	0.00110971	1.0005	0.999891	1.00111
ebi-a-GCST90001717	ukb-a-60	Cancer code self-reported: squamous cell carcinoma || id:ukb-a-60	BAFF-R on unswitched memory B cell || id:ebi-a-GCST90001717	Inverse variance weighted	10	0.000158902	9.87879e-05	0.107721	-3.4722e-05	0.000352527	1.00016	0.999965	1.00035
ebi-a-GCST90001638	ukb-a-60	Cancer code self-reported: squamous cell carcinoma || id:ukb-a-60	CD4-CD8- Natural Killer T %lymphocyte || id:ebi-a-GCST90001638	Inverse variance weighted	7	0.000418024	0.000263217	0.112255	-9.78804e-05	0.000933929	1.00042	0.999902	1.00093
ebi-a-GCST90001496	ukb-a-60	Cancer code self-reported: squamous cell carcinoma || id:ukb-a-60	CD39+ secreting CD4 regulatory T cell %secreting CD4 regulatory T cell || id:ebi-a-GCST90001496	Inverse variance weighted	8	-0.000108938	6.86242e-05	0.112408	-0.000243442	2.55651e-05	0.999891	0.999757	1.00003
ebi-a-GCST90001666	ukb-a-60	Cancer code self-reported: squamous cell carcinoma || id:ukb-a-60	CD28+ CD45RA+ CD8dim T cell Absolute Count || id:ebi-a-GCST90001666	Inverse variance weighted	8	0.000104998	6.63846e-05	0.113727	-2.5116e-05	0.000235112	1.00011	0.999975	1.00024
ebi-a-GCST90002013	ukb-a-60	Cancer code self-reported: squamous cell carcinoma || id:ukb-a-60	CCR2 on myeloid Dendritic Cell || id:ebi-a-GCST90002013	Inverse variance weighted	2	0.000524402	0.000333527	0.115882	-0.00012931	0.00117811	1.00052	0.999871	1.00118
ebi-a-GCST90001582	ukb-a-60	Cancer code self-reported: squamous cell carcinoma || id:ukb-a-60	CD14+ CD16- monocyte Absolute Count || id:ebi-a-GCST90001582	Inverse variance weighted	3	-0.00055762	0.00035685	0.118142	-0.00125705	0.000141805	0.999443	0.998744	1.00014
ebi-a-GCST90001888	ukb-a-60	Cancer code self-reported: squamous cell carcinoma || id:ukb-a-60	CD28 on CD39+ secreting CD4 regulatory T cell || id:ebi-a-GCST90001888	Inverse variance weighted	3	-0.000278329	0.000178512	0.118957	-0.000628211	7.15538e-05	0.999722	0.999372	1.00007
ebi-a-GCST90002046	ukb-a-60	Cancer code self-reported: squamous cell carcinoma || id:ukb-a-60	CD45 on CD33- HLA DR+ || id:ebi-a-GCST90002046	Inverse variance weighted	2	-0.000373519	0.000240463	0.120343	-0.000844827	9.7788e-05	0.999627	0.999156	1.0001
ebi-a-GCST90001791	ukb-a-60	Cancer code self-reported: squamous cell carcinoma || id:ukb-a-60	CD25 on naive-mature B cell || id:ebi-a-GCST90001791	Inverse variance weighted	5	0.00033322	0.000218971	0.12807	-9.59622e-05	0.000762403	1.00033	0.999904	1.00076
ebi-a-GCST90002045	ukb-a-60	Cancer code self-reported: squamous cell carcinoma || id:ukb-a-60	CD45 on CD33- HLA DR- || id:ebi-a-GCST90002045	Inverse variance weighted	2	-0.000411799	0.000272208	0.130327	-0.000945326	0.000121728	0.999588	0.999055	1.00012
ebi-a-GCST90001864	ukb-a-60	Cancer code self-reported: squamous cell carcinoma || id:ukb-a-60	CD3 on CD28+ CD45RA+ CD8+ T cell || id:ebi-a-GCST90001864	Inverse variance weighted	4	0.000178448	0.000118226	0.131201	-5.32747e-05	0.00041017	1.00018	0.999947	1.00041
ebi-a-GCST90001485	ukb-a-60	Cancer code self-reported: squamous cell carcinoma || id:ukb-a-60	CD39+ resting CD4 regulatory T cell %CD4 regulatory T cell || id:ebi-a-GCST90001485	Inverse variance weighted	13	-9.13461e-05	6.08571e-05	0.133357	-0.000210626	2.79337e-05	0.999909	0.999789	1.00003
ebi-a-GCST90002087	ukb-a-60	Cancer code self-reported: squamous cell carcinoma || id:ukb-a-60	CD11c on myeloid Dendritic Cell || id:ebi-a-GCST90002087	Inverse variance weighted	4	-0.000406003	0.00027113	0.134276	-0.000937417	0.000125411	0.999594	0.999063	1.00013
ebi-a-GCST90001858	ukb-a-60	Cancer code self-reported: squamous cell carcinoma || id:ukb-a-60	CD3 on CD45RA+ CD4+ T cell || id:ebi-a-GCST90001858	Inverse variance weighted	5	0.000172218	0.00011563	0.136383	-5.44155e-05	0.000398852	1.00017	0.999946	1.0004
ebi-a-GCST90001516	ukb-a-60	Cancer code self-reported: squamous cell carcinoma || id:ukb-a-60	Immature Myeloid-Derived Suppressor Cells %CD33dim HLA DR- CD66b- || id:ebi-a-GCST90001516	Inverse variance weighted	2	0.000348234	0.0002341	0.136872	-0.000110603	0.000807071	1.00035	0.999889	1.00081
ebi-a-GCST90001510	ukb-a-60	Cancer code self-reported: squamous cell carcinoma || id:ukb-a-60	CD25++ CD45RA- CD4 not regulatory T cell Absolute Count || id:ebi-a-GCST90001510	Inverse variance weighted	2	0.000224817	0.000153	0.141727	-7.50635e-05	0.000524697	1.00022	0.999925	1.00052
ebi-a-GCST90001867	ukb-a-60	Cancer code self-reported: squamous cell carcinoma || id:ukb-a-60	CD3 on CD4+ T cell || id:ebi-a-GCST90001867	Inverse variance weighted	3	0.000249186	0.000170801	0.144586	-8.55843e-05	0.000583956	1.00025	0.999914	1.00058
ebi-a-GCST90001965	ukb-a-60	Cancer code self-reported: squamous cell carcinoma || id:ukb-a-60	FSC-A on monocyte || id:ebi-a-GCST90001965	Inverse variance weighted	2	-0.000591703	0.000406831	0.14583	-0.00138909	0.000205686	0.999408	0.998612	1.00021
ebi-a-GCST90001646	ukb-a-60	Cancer code self-reported: squamous cell carcinoma || id:ukb-a-60	Natural Killer %CD3- lymphocyte || id:ebi-a-GCST90001646	Inverse variance weighted	5	0.000225751	0.000156482	0.149117	-8.0955e-05	0.000532456	1.00023	0.999919	1.00053
ebi-a-GCST90001853	ukb-a-60	Cancer code self-reported: squamous cell carcinoma || id:ukb-a-60	CD3 on activated CD4 regulatory T cell || id:ebi-a-GCST90001853	Inverse variance weighted	4	0.00019951	0.000138543	0.149849	-7.2033e-05	0.000471054	1.0002	0.999928	1.00047
ebi-a-GCST90002072	ukb-a-60	Cancer code self-reported: squamous cell carcinoma || id:ukb-a-60	SSC-A on plasmacytoid Dendritic Cell || id:ebi-a-GCST90002072	Inverse variance weighted	5	-0.000364337	0.000253005	0.149857	-0.000860226	0.000131553	0.999636	0.99914	1.00013
ebi-a-GCST90001670	ukb-a-60	Cancer code self-reported: squamous cell carcinoma || id:ukb-a-60	CD39+ CD8+ T cell %T cell || id:ebi-a-GCST90001670	Inverse variance weighted	8	-0.000104428	7.25941e-05	0.150285	-0.000246713	3.7856e-05	0.999896	0.999753	1.00004
ebi-a-GCST90001842	ukb-a-60	Cancer code self-reported: squamous cell carcinoma || id:ukb-a-60	CD3 on Naive CD4+ T cell || id:ebi-a-GCST90001842	Inverse variance weighted	5	0.00014851	0.00010331	0.150571	-5.39779e-05	0.000350997	1.00015	0.999946	1.00035
ebi-a-GCST90001702	ukb-a-60	Cancer code self-reported: squamous cell carcinoma || id:ukb-a-60	BAFF-R on CD24+ CD27+ B cell || id:ebi-a-GCST90001702	Inverse variance weighted	10	0.00015257	0.000106173	0.150718	-5.55283e-05	0.000360668	1.00015	0.999944	1.00036
ebi-a-GCST90002027	ukb-a-60	Cancer code self-reported: squamous cell carcinoma || id:ukb-a-60	CD4 on CD45RA+ CD4+ T cell || id:ebi-a-GCST90002027	Inverse variance weighted	2	-0.000334383	0.000232919	0.15111	-0.000790904	0.000122137	0.999666	0.999209	1.00012
ebi-a-GCST90001597	ukb-a-60	Cancer code self-reported: squamous cell carcinoma || id:ukb-a-60	CD8dim T cell %T cell || id:ebi-a-GCST90001597	Inverse variance weighted	2	0.000519778	0.00036217	0.151237	-0.000190076	0.00122963	1.00052	0.99981	1.00123
ebi-a-GCST90001707	ukb-a-60	Cancer code self-reported: squamous cell carcinoma || id:ukb-a-60	BAFF-R on IgD+ CD38- unswitched memory B cell || id:ebi-a-GCST90001707	Inverse variance weighted	6	0.000151193	0.000105454	0.151646	-5.54959e-05	0.000357883	1.00015	0.999945	1.00036
ebi-a-GCST90001483	ukb-a-60	Cancer code self-reported: squamous cell carcinoma || id:ukb-a-60	CD39+ resting CD4 regulatory T cell Absolute Count || id:ebi-a-GCST90001483	Inverse variance weighted	11	-0.000104426	7.2944e-05	0.15226	-0.000247396	3.85441e-05	0.999896	0.999753	1.00004
ebi-a-GCST90001586	ukb-a-60	Cancer code self-reported: squamous cell carcinoma || id:ukb-a-60	CD14+ CD16- monocyte %monocyte || id:ebi-a-GCST90001586	Inverse variance weighted	2	-0.00040567	0.000284641	0.154099	-0.000963566	0.000152226	0.999594	0.999037	1.00015
ebi-a-GCST90001587	ukb-a-60	Cancer code self-reported: squamous cell carcinoma || id:ukb-a-60	CD16+ monocyte %monocyte || id:ebi-a-GCST90001587	Inverse variance weighted	2	0.000410805	0.000288708	0.154763	-0.000155063	0.000976674	1.00041	0.999845	1.00098
ebi-a-GCST90001845	ukb-a-60	Cancer code self-reported: squamous cell carcinoma || id:ukb-a-60	CD3 on CD45RA- CD4+ T cell || id:ebi-a-GCST90001845	Inverse variance weighted	3	0.000201581	0.00014168	0.154797	-7.6112e-05	0.000479274	1.0002	0.999924	1.00048
ebi-a-GCST90001612	ukb-a-60	Cancer code self-reported: squamous cell carcinoma || id:ukb-a-60	CD8dim T cell %leukocyte || id:ebi-a-GCST90001612	Inverse variance weighted	2	0.000541271	0.000381075	0.155498	-0.000205637	0.00128818	1.00054	0.999794	1.00129
ebi-a-GCST90002025	ukb-a-60	Cancer code self-reported: squamous cell carcinoma || id:ukb-a-60	CD4 on Effector Memory CD4+ T cell || id:ebi-a-GCST90002025	Inverse variance weighted	3	-0.000282598	0.000199511	0.156643	-0.00067364	0.000108443	0.999717	0.999327	1.00011
ebi-a-GCST90001892	ukb-a-60	Cancer code self-reported: squamous cell carcinoma || id:ukb-a-60	CD28 on CD39+ CD4+ T cell || id:ebi-a-GCST90001892	Inverse variance weighted	6	-0.000176792	0.000124907	0.156955	-0.000421611	6.80261e-05	0.999823	0.999578	1.00007
ebi-a-GCST90001953	ukb-a-60	Cancer code self-reported: squamous cell carcinoma || id:ukb-a-60	CD33 on CD33dim HLA DR- || id:ebi-a-GCST90001953	Inverse variance weighted	6	9.94048e-05	7.02846e-05	0.157269	-3.83531e-05	0.000237163	1.0001	0.999962	1.00024
ebi-a-GCST90001588	ukb-a-60	Cancer code self-reported: squamous cell carcinoma || id:ukb-a-60	T/B cell || id:ebi-a-GCST90001588	Inverse variance weighted	3	-0.000514004	0.000364037	0.157963	-0.00122752	0.000199509	0.999486	0.998773	1.0002
ebi-a-GCST90001840	ukb-a-60	Cancer code self-reported: squamous cell carcinoma || id:ukb-a-60	CD3 on Terminally Differentiated CD8+ T cell || id:ebi-a-GCST90001840	Inverse variance weighted	2	0.000449428	0.0003189	0.158745	-0.000175617	0.00107447	1.00045	0.999824	1.00108
ebi-a-GCST90001688	ukb-a-60	Cancer code self-reported: squamous cell carcinoma || id:ukb-a-60	CD28+ CD45RA+ CD8+ T cell %T cell || id:ebi-a-GCST90001688	Inverse variance weighted	35	-1.7407e-05	1.23994e-05	0.16036	-4.17099e-05	6.8958e-06	0.999983	0.999958	1.00001
ebi-a-GCST90001954	ukb-a-60	Cancer code self-reported: squamous cell carcinoma || id:ukb-a-60	CD33 on basophil || id:ebi-a-GCST90001954	Inverse variance weighted	6	0.000103719	7.4064e-05	0.161393	-4.14461e-05	0.000248885	1.0001	0.999959	1.00025
ebi-a-GCST90001497	ukb-a-60	Cancer code self-reported: squamous cell carcinoma || id:ukb-a-60	CD39+ secreting CD4 regulatory T cell %CD4 regulatory T cell || id:ebi-a-GCST90001497	Inverse variance weighted	8	-0.000105057	7.56342e-05	0.164828	-0.0002533	4.31858e-05	0.999895	0.999747	1.00004
ebi-a-GCST90001660	ukb-a-60	Cancer code self-reported: squamous cell carcinoma || id:ukb-a-60	CD39+ CD4+ T cell Absolute Count || id:ebi-a-GCST90001660	Inverse variance weighted	7	-0.00011078	8.03199e-05	0.167822	-0.000268207	4.66469e-05	0.999889	0.999732	1.00005
ebi-a-GCST90001794	ukb-a-60	Cancer code self-reported: squamous cell carcinoma || id:ukb-a-60	CD25 on IgD+ B cell || id:ebi-a-GCST90001794	Inverse variance weighted	2	0.000440693	0.000320473	0.169089	-0.000187433	0.00106882	1.00044	0.999813	1.00107
ebi-a-GCST90001634	ukb-a-60	Cancer code self-reported: squamous cell carcinoma || id:ukb-a-60	CD8dim Natural Killer T %T cell || id:ebi-a-GCST90001634	Inverse variance weighted	6	0.000412231	0.000299926	0.169305	-0.000175624	0.00100009	1.00041	0.999824	1.001
ebi-a-GCST90001857	ukb-a-60	Cancer code self-reported: squamous cell carcinoma || id:ukb-a-60	CD3 on activated & secreting CD4 regulatory T cell || id:ebi-a-GCST90001857	Inverse variance weighted	4	0.000191124	0.000139124	0.169512	-8.15583e-05	0.000463807	1.00019	0.999918	1.00046
ebi-a-GCST90001450	ukb-a-60	Cancer code self-reported: squamous cell carcinoma || id:ukb-a-60	CD62L- monocyte Absolute Count || id:ebi-a-GCST90001450	Inverse variance weighted	3	-0.000414287	0.000304969	0.174318	-0.00101203	0.000183451	0.999586	0.998988	1.00018
ebi-a-GCST90001894	ukb-a-60	Cancer code self-reported: squamous cell carcinoma || id:ukb-a-60	CD28 on CD28+ CD4+ T cell || id:ebi-a-GCST90001894	Inverse variance weighted	2	-0.000293591	0.000216253	0.174582	-0.000717447	0.000130265	0.999706	0.999283	1.00013
ebi-a-GCST90001898	ukb-a-60	Cancer code self-reported: squamous cell carcinoma || id:ukb-a-60	CD28 on CD4+ T cell || id:ebi-a-GCST90001898	Inverse variance weighted	2	-0.000310854	0.000229151	0.174924	-0.000759989	0.000138281	0.999689	0.99924	1.00014
ebi-a-GCST90001594	ukb-a-60	Cancer code self-reported: squamous cell carcinoma || id:ukb-a-60	CD4+CD8+ T cell Absolute Count || id:ebi-a-GCST90001594	Inverse variance weighted	2	-0.000368052	0.000272576	0.176929	-0.0009023	0.000166197	0.999632	0.999098	1.00017
ebi-a-GCST90001658	ukb-a-60	Cancer code self-reported: squamous cell carcinoma || id:ukb-a-60	CD39+ CD4+ T cell %T cell || id:ebi-a-GCST90001658	Inverse variance weighted	7	-0.000110235	8.22793e-05	0.18032	-0.000271503	5.1032e-05	0.99989	0.999729	1.00005
ebi-a-GCST90001659	ukb-a-60	Cancer code self-reported: squamous cell carcinoma || id:ukb-a-60	CD39+ CD4+ T cell %CD4+ T cell || id:ebi-a-GCST90001659	Inverse variance weighted	7	-0.00010862	8.1221e-05	0.181112	-0.000267813	5.05733e-05	0.999891	0.999732	1.00005
ebi-a-GCST90001637	ukb-a-60	Cancer code self-reported: squamous cell carcinoma || id:ukb-a-60	CD4-CD8- Natural Killer T %T cell || id:ebi-a-GCST90001637	Inverse variance weighted	6	0.000390629	0.000292105	0.181128	-0.000181896	0.000963155	1.00039	0.999818	1.00096
ebi-a-GCST90001760	ukb-a-60	Cancer code self-reported: squamous cell carcinoma || id:ukb-a-60	CD20 on unswitched memory B cell || id:ebi-a-GCST90001760	Inverse variance weighted	4	-0.000516321	0.000394528	0.190634	-0.0012896	0.000256954	0.999484	0.998711	1.00026
ebi-a-GCST90001775	ukb-a-60	Cancer code self-reported: squamous cell carcinoma || id:ukb-a-60	CD25 on B cell || id:ebi-a-GCST90001775	Inverse variance weighted	3	0.000360718	0.000276019	0.191261	-0.00018028	0.000901716	1.00036	0.99982	1.0009
ebi-a-GCST90001703	ukb-a-60	Cancer code self-reported: squamous cell carcinoma || id:ukb-a-60	BAFF-R on IgD+ CD24+ B cell || id:ebi-a-GCST90001703	Inverse variance weighted	8	0.000139645	0.000107417	0.193592	-7.08925e-05	0.000350183	1.00014	0.999929	1.00035
ebi-a-GCST90001475	ukb-a-60	Cancer code self-reported: squamous cell carcinoma || id:ukb-a-60	HLA DR++ monocyte %monocyte || id:ebi-a-GCST90001475	Inverse variance weighted	3	-0.000290188	0.000224299	0.19575	-0.000729814	0.000149438	0.99971	0.99927	1.00015
ebi-a-GCST90001832	ukb-a-60	Cancer code self-reported: squamous cell carcinoma || id:ukb-a-60	CD62L on CD62L+ plasmacytoid Dendritic Cell || id:ebi-a-GCST90001832	Inverse variance weighted	3	-0.00032322	0.000251245	0.198277	-0.00081566	0.000169219	0.999677	0.999185	1.00017
ebi-a-GCST90001886	ukb-a-60	Cancer code self-reported: squamous cell carcinoma || id:ukb-a-60	CD28 on CD39+ activated CD4 regulatory T cell || id:ebi-a-GCST90001886	Inverse variance weighted	3	-0.000282378	0.000219707	0.198706	-0.000713005	0.000148248	0.999718	0.999287	1.00015
ebi-a-GCST90001491	ukb-a-60	Cancer code self-reported: squamous cell carcinoma || id:ukb-a-60	CD39+ activated CD4 regulatory T cell %CD4 regulatory T cell || id:ebi-a-GCST90001491	Inverse variance weighted	7	-0.000116809	9.10525e-05	0.199535	-0.000295272	6.16538e-05	0.999883	0.999705	1.00006
ebi-a-GCST90001713	ukb-a-60	Cancer code self-reported: squamous cell carcinoma || id:ukb-a-60	BAFF-R on IgD- CD38+ B cell || id:ebi-a-GCST90001713	Inverse variance weighted	3	0.000335735	0.000263756	0.203054	-0.000181227	0.000852697	1.00034	0.999819	1.00085
ebi-a-GCST90001969	ukb-a-60	Cancer code self-reported: squamous cell carcinoma || id:ukb-a-60	FSC-A on Natural Killer || id:ebi-a-GCST90001969	Inverse variance weighted	3	0.000420015	0.000330987	0.204449	-0.000228719	0.00106875	1.00042	0.999771	1.00107
ebi-a-GCST90001718	ukb-a-60	Cancer code self-reported: squamous cell carcinoma || id:ukb-a-60	BAFF-R on switched memory B cell || id:ebi-a-GCST90001718	Inverse variance weighted	11	0.000137235	0.000108194	0.204651	-7.48257e-05	0.000349295	1.00014	0.999925	1.00035
ebi-a-GCST90001754	ukb-a-60	Cancer code self-reported: squamous cell carcinoma || id:ukb-a-60	CD20 on IgD- CD27- B cell || id:ebi-a-GCST90001754	Inverse variance weighted	4	-0.00036659	0.000292278	0.20975	-0.000939454	0.000206274	0.999633	0.999061	1.00021
ebi-a-GCST90001856	ukb-a-60	Cancer code self-reported: squamous cell carcinoma || id:ukb-a-60	CD3 on CD39+ secreting CD4 regulatory T cell || id:ebi-a-GCST90001856	Inverse variance weighted	3	0.000182154	0.000145934	0.211959	-0.000103876	0.000468185	1.00018	0.999896	1.00047
ebi-a-GCST90001613	ukb-a-60	Cancer code self-reported: squamous cell carcinoma || id:ukb-a-60	CD4-CD8- T cell %leukocyte || id:ebi-a-GCST90001613	Inverse variance weighted	4	0.000358454	0.000288679	0.214345	-0.000207357	0.000924265	1.00036	0.999793	1.00092
ebi-a-GCST90001819	ukb-a-60	Cancer code self-reported: squamous cell carcinoma || id:ukb-a-60	CD38 on transitional B cell || id:ebi-a-GCST90001819	Inverse variance weighted	5	0.000232813	0.000187519	0.214404	-0.000134723	0.00060035	1.00023	0.999865	1.0006
ebi-a-GCST90001511	ukb-a-60	Cancer code self-reported: squamous cell carcinoma || id:ukb-a-60	CD25++ CD45RA- CD4 not regulatory T cell %CD4+ T cell || id:ebi-a-GCST90001511	Inverse variance weighted	3	0.00016523	0.000133718	0.216585	-9.6857e-05	0.000427316	1.00017	0.999903	1.00043
ebi-a-GCST90001751	ukb-a-60	Cancer code self-reported: squamous cell carcinoma || id:ukb-a-60	CD20 on IgD+ CD38+ B cell || id:ebi-a-GCST90001751	Inverse variance weighted	4	-0.000396499	0.000323331	0.220088	-0.00103023	0.00023723	0.999604	0.99897	1.00024
ebi-a-GCST90001554	ukb-a-60	Cancer code self-reported: squamous cell carcinoma || id:ukb-a-60	Effector Memory CD8+ T cell Absolute Count || id:ebi-a-GCST90001554	Inverse variance weighted	2	0.000224014	0.000184585	0.224898	-0.000137773	0.0005858	1.00022	0.999862	1.00059
ebi-a-GCST90001512	ukb-a-60	Cancer code self-reported: squamous cell carcinoma || id:ukb-a-60	CD25++ CD45RA- CD4 not regulatory T cell %T cell || id:ebi-a-GCST90001512	Inverse variance weighted	3	0.000147202	0.000121438	0.225455	-9.08175e-05	0.000385221	1.00015	0.999909	1.00039
ebi-a-GCST90002022	ukb-a-60	Cancer code self-reported: squamous cell carcinoma || id:ukb-a-60	CD4 on CD4+ T cell || id:ebi-a-GCST90002022	Inverse variance weighted	3	-0.000337677	0.000280308	0.228332	-0.00088708	0.000211726	0.999662	0.999113	1.00021
ebi-a-GCST90002029	ukb-a-60	Cancer code self-reported: squamous cell carcinoma || id:ukb-a-60	CD39 on CD39+ CD8+ T cell || id:ebi-a-GCST90002029	Inverse variance weighted	3	-0.00018043	0.000150135	0.229445	-0.000474694	0.000113834	0.99982	0.999525	1.00011
ebi-a-GCST90001700	ukb-a-60	Cancer code self-reported: squamous cell carcinoma || id:ukb-a-60	CD45RA+ CD28- CD8+ T cell %T cell || id:ebi-a-GCST90001700	Inverse variance weighted	60	1.65464e-06	1.38113e-06	0.230904	-1.05237e-06	4.36164e-06	1	0.999999	1
ebi-a-GCST90002067	ukb-a-60	Cancer code self-reported: squamous cell carcinoma || id:ukb-a-60	CD4 on CD39+ activated CD4 regulatory T cell || id:ebi-a-GCST90002067	Inverse variance weighted	4	0.000422545	0.000354841	0.233732	-0.000272944	0.00111803	1.00042	0.999727	1.00112
ebi-a-GCST90001868	ukb-a-60	Cancer code self-reported: squamous cell carcinoma || id:ukb-a-60	CD3 on CD4 regulatory T cell || id:ebi-a-GCST90001868	Inverse variance weighted	3	0.000140493	0.000118228	0.234704	-9.12328e-05	0.000372219	1.00014	0.999909	1.00037
ebi-a-GCST90001861	ukb-a-60	Cancer code self-reported: squamous cell carcinoma || id:ukb-a-60	CD3 on CD28+ CD4+ T cell || id:ebi-a-GCST90001861	Inverse variance weighted	2	0.000188671	0.000158974	0.235304	-0.000122917	0.000500259	1.00019	0.999877	1.0005
ebi-a-GCST90002008	ukb-a-60	Cancer code self-reported: squamous cell carcinoma || id:ukb-a-60	CCR2 on monocyte || id:ebi-a-GCST90002008	Inverse variance weighted	2	0.000370758	0.000313852	0.237478	-0.000244392	0.000985907	1.00037	0.999756	1.00099
ebi-a-GCST90001687	ukb-a-60	Cancer code self-reported: squamous cell carcinoma || id:ukb-a-60	CD28- CD8+ T cell Absolute Count || id:ebi-a-GCST90001687	Inverse variance weighted	3	0.000521335	0.000443057	0.239324	-0.000347056	0.00138973	1.00052	0.999653	1.00139
ebi-a-GCST90001855	ukb-a-60	Cancer code self-reported: squamous cell carcinoma || id:ukb-a-60	CD3 on secreting CD4 regulatory T cell || id:ebi-a-GCST90001855	Inverse variance weighted	3	0.00013998	0.000119492	0.241413	-9.42236e-05	0.000374184	1.00014	0.999906	1.00037
ebi-a-GCST90002031	ukb-a-60	Cancer code self-reported: squamous cell carcinoma || id:ukb-a-60	CD39 on CD39+ secreting CD4 regulatory T cell || id:ebi-a-GCST90002031	Inverse variance weighted	6	-8.54672e-05	7.30062e-05	0.241726	-0.000228559	5.76249e-05	0.999915	0.999771	1.00006
ebi-a-GCST90002030	ukb-a-60	Cancer code self-reported: squamous cell carcinoma || id:ukb-a-60	CD39 on CD39+ activated CD4 regulatory T cell || id:ebi-a-GCST90002030	Inverse variance weighted	6	-7.35856e-05	6.30185e-05	0.242935	-0.000197102	4.99307e-05	0.999926	0.999803	1.00005
ebi-a-GCST90001712	ukb-a-60	Cancer code self-reported: squamous cell carcinoma || id:ukb-a-60	BAFF-R on IgD- CD38- B cell || id:ebi-a-GCST90001712	Inverse variance weighted	8	0.000135735	0.0001164	0.243569	-9.24086e-05	0.000363879	1.00014	0.999908	1.00036
ebi-a-GCST90001663	ukb-a-60	Cancer code self-reported: squamous cell carcinoma || id:ukb-a-60	CD28- CD8dim T cell Absolute Count || id:ebi-a-GCST90001663	Inverse variance weighted	2	0.000440298	0.000380127	0.246745	-0.000304751	0.00118535	1.00044	0.999695	1.00119
ebi-a-GCST90001838	ukb-a-60	Cancer code self-reported: squamous cell carcinoma || id:ukb-a-60	CD3 on naive CD8+ T cell || id:ebi-a-GCST90001838	Inverse variance weighted	6	0.000129233	0.000111774	0.247602	-8.98447e-05	0.00034831	1.00013	0.99991	1.00035
ebi-a-GCST90001524	ukb-a-60	Cancer code self-reported: squamous cell carcinoma || id:ukb-a-60	Granulocytic Myeloid-Derived Suppressor Cells Absolute Count || id:ebi-a-GCST90001524	Inverse variance weighted	2	0.000567451	0.000491725	0.2485	-0.000396331	0.00153123	1.00057	0.999604	1.00153
ebi-a-GCST90001598	ukb-a-60	Cancer code self-reported: squamous cell carcinoma || id:ukb-a-60	CD4-CD8- T cell Absolute Count || id:ebi-a-GCST90001598	Inverse variance weighted	2	0.000415537	0.000362322	0.251434	-0.000294614	0.00112569	1.00042	0.999705	1.00113
ebi-a-GCST90001572	ukb-a-60	Cancer code self-reported: squamous cell carcinoma || id:ukb-a-60	Terminally Differentiated CD4-CD8- T cell Absolute Count || id:ebi-a-GCST90001572	Inverse variance weighted	2	0.0012683	0.00111211	0.254101	-0.000911438	0.00344805	1.00127	0.999089	1.00345
ebi-a-GCST90001955	ukb-a-60	Cancer code self-reported: squamous cell carcinoma || id:ukb-a-60	CD33 on Immature Myeloid-Derived Suppressor Cells || id:ebi-a-GCST90001955	Inverse variance weighted	5	8.9029e-05	7.87035e-05	0.257973	-6.52298e-05	0.000243288	1.00009	0.999935	1.00024
ebi-a-GCST90001920	ukb-a-60	Cancer code self-reported: squamous cell carcinoma || id:ukb-a-60	CD45 on HLA DR+ CD4+ T cell || id:ebi-a-GCST90001920	Inverse variance weighted	2	-0.000458207	0.000406703	0.259896	-0.00125535	0.000338932	0.999542	0.998745	1.00034
ebi-a-GCST90001534	ukb-a-60	Cancer code self-reported: squamous cell carcinoma || id:ukb-a-60	CD45RA- CD4+ T cell Absolute Count || id:ebi-a-GCST90001534	Inverse variance weighted	2	0.000191477	0.000171987	0.26557	-0.000145618	0.000528571	1.00019	0.999854	1.00053
ebi-a-GCST90001643	ukb-a-60	Cancer code self-reported: squamous cell carcinoma || id:ukb-a-60	B cell %CD3- lymphocyte || id:ebi-a-GCST90001643	Inverse variance weighted	3	-0.000213559	0.000193282	0.269201	-0.000592392	0.000165275	0.999786	0.999408	1.00017
ebi-a-GCST90001543	ukb-a-60	Cancer code self-reported: squamous cell carcinoma || id:ukb-a-60	Effector Memory CD4+ T cell %CD4+ T cell || id:ebi-a-GCST90001543	Inverse variance weighted	3	0.000223149	0.000204965	0.276278	-0.000178582	0.000624881	1.00022	0.999821	1.00063
ebi-a-GCST90001813	ukb-a-60	Cancer code self-reported: squamous cell carcinoma || id:ukb-a-60	CD38 on IgD+ CD38dim B cell || id:ebi-a-GCST90001813	Inverse variance weighted	4	0.000218537	0.000201183	0.277363	-0.000175781	0.000612855	1.00022	0.999824	1.00061
ebi-a-GCST90001710	ukb-a-60	Cancer code self-reported: squamous cell carcinoma || id:ukb-a-60	BAFF-R on IgD- CD24- B cell || id:ebi-a-GCST90001710	Inverse variance weighted	9	0.000104224	9.59673e-05	0.27746	-8.38714e-05	0.00029232	1.0001	0.999916	1.00029
ebi-a-GCST90002038	ukb-a-60	Cancer code self-reported: squamous cell carcinoma || id:ukb-a-60	CD80 on CD62L+ plasmacytoid Dendritic Cell || id:ebi-a-GCST90002038	Inverse variance weighted	2	-0.000380664	0.000352486	0.280169	-0.00107154	0.000310209	0.999619	0.998929	1.00031
ebi-a-GCST90001834	ukb-a-60	Cancer code self-reported: squamous cell carcinoma || id:ukb-a-60	CD62L on monocyte || id:ebi-a-GCST90001834	Inverse variance weighted	2	0.000202877	0.000187915	0.28031	-0.000165436	0.000571191	1.0002	0.999835	1.00057
ebi-a-GCST90002032	ukb-a-60	Cancer code self-reported: squamous cell carcinoma || id:ukb-a-60	CD39 on CD39+ CD4+ T cell || id:ebi-a-GCST90002032	Inverse variance weighted	5	-7.80642e-05	7.26135e-05	0.282346	-0.000220387	6.42583e-05	0.999922	0.99978	1.00006
ebi-a-GCST90001581	ukb-a-60	Cancer code self-reported: squamous cell carcinoma || id:ukb-a-60	CD14- CD16- Absolute Count || id:ebi-a-GCST90001581	Inverse variance weighted	4	-0.000288943	0.000269443	0.283554	-0.000817052	0.000239166	0.999711	0.999183	1.00024
ebi-a-GCST90001711	ukb-a-60	Cancer code self-reported: squamous cell carcinoma || id:ukb-a-60	BAFF-R on IgD- CD27- B cell || id:ebi-a-GCST90001711	Inverse variance weighted	9	0.000102622	9.57735e-05	0.28394	-8.50939e-05	0.000290338	1.0001	0.999915	1.00029
ebi-a-GCST90001870	ukb-a-60	Cancer code self-reported: squamous cell carcinoma || id:ukb-a-60	CD34 on Hematopoietic Stem Cell || id:ebi-a-GCST90001870	Inverse variance weighted	4	0.000215254	0.000201075	0.284387	-0.000178853	0.00060936	1.00022	0.999821	1.00061
ebi-a-GCST90002037	ukb-a-60	Cancer code self-reported: squamous cell carcinoma || id:ukb-a-60	CD80 on plasmacytoid Dendritic Cell || id:ebi-a-GCST90002037	Inverse variance weighted	2	-0.000375738	0.000351257	0.284757	-0.0010642	0.000312726	0.999624	0.998936	1.00031
ebi-a-GCST90001992	ukb-a-60	Cancer code self-reported: squamous cell carcinoma || id:ukb-a-60	CCR2 on CD14+ CD16+ monocyte || id:ebi-a-GCST90001992	Inverse variance weighted	2	-0.000497834	0.000465621	0.284986	-0.00141045	0.000414782	0.999502	0.998591	1.00041
ebi-a-GCST90001996	ukb-a-60	Cancer code self-reported: squamous cell carcinoma || id:ukb-a-60	CX3CR1 on CD14+ CD16+ monocyte || id:ebi-a-GCST90001996	Inverse variance weighted	3	-0.000174512	0.000163375	0.285442	-0.000494727	0.000145702	0.999826	0.999505	1.00015
ebi-a-GCST90001762	ukb-a-60	Cancer code self-reported: squamous cell carcinoma || id:ukb-a-60	CD20 on IgD+ B cell || id:ebi-a-GCST90001762	Inverse variance weighted	5	-0.000368757	0.000346646	0.287426	-0.00104818	0.000310669	0.999631	0.998952	1.00031
ebi-a-GCST90001945	ukb-a-60	Cancer code self-reported: squamous cell carcinoma || id:ukb-a-60	CD123 on CD62L+ plasmacytoid Dendritic Cell || id:ebi-a-GCST90001945	Inverse variance weighted	2	-0.000355718	0.000336	0.289743	-0.00101428	0.000302842	0.999644	0.998986	1.0003
ebi-a-GCST90002105	ukb-a-60	Cancer code self-reported: squamous cell carcinoma || id:ukb-a-60	HLA DR on plasmacytoid Dendritic Cell || id:ebi-a-GCST90002105	Inverse variance weighted	8	-7.83194e-05	7.39879e-05	0.289807	-0.000223336	6.66968e-05	0.999922	0.999777	1.00007
ebi-a-GCST90001901	ukb-a-60	Cancer code self-reported: squamous cell carcinoma || id:ukb-a-60	CD28 on CD39+ resting CD4 regulatory T cell || id:ebi-a-GCST90001901	Inverse variance weighted	2	-0.000364762	0.000345445	0.291005	-0.00104183	0.00031231	0.999635	0.998959	1.00031
ebi-a-GCST90001944	ukb-a-60	Cancer code self-reported: squamous cell carcinoma || id:ukb-a-60	CD123 on plasmacytoid Dendritic Cell || id:ebi-a-GCST90001944	Inverse variance weighted	2	-0.000351176	0.000334282	0.293471	-0.00100637	0.000304017	0.999649	0.998994	1.0003
ebi-a-GCST90001843	ukb-a-60	Cancer code self-reported: squamous cell carcinoma || id:ukb-a-60	CD3 on Effector Memory CD4+ T cell || id:ebi-a-GCST90001843	Inverse variance weighted	2	0.000168615	0.000164634	0.305748	-0.000154067	0.000491298	1.00017	0.999846	1.00049
ebi-a-GCST90001569	ukb-a-60	Cancer code self-reported: squamous cell carcinoma || id:ukb-a-60	Effector Memory CD4-CD8- T cell Absolute Count || id:ebi-a-GCST90001569	Inverse variance weighted	4	0.000302336	0.000296015	0.307087	-0.000277854	0.000882525	1.0003	0.999722	1.00088
ebi-a-GCST90001865	ukb-a-60	Cancer code self-reported: squamous cell carcinoma || id:ukb-a-60	CD3 on CD28- CD8+ T cell || id:ebi-a-GCST90001865	Inverse variance weighted	2	0.000295848	0.00028971	0.307166	-0.000271984	0.000863681	1.0003	0.999728	1.00086
ebi-a-GCST90001785	ukb-a-60	Cancer code self-reported: squamous cell carcinoma || id:ukb-a-60	CD25 on IgD- CD24- B cell || id:ebi-a-GCST90001785	Inverse variance weighted	2	0.00045978	0.000451585	0.308609	-0.000425328	0.00134489	1.00046	0.999575	1.00135
ebi-a-GCST90001849	ukb-a-60	Cancer code self-reported: squamous cell carcinoma || id:ukb-a-60	CD3 on HLA DR+ CD4+ T cell || id:ebi-a-GCST90001849	Inverse variance weighted	2	0.000190396	0.000189065	0.313917	-0.000180172	0.000560964	1.00019	0.99982	1.00056
ebi-a-GCST90001705	ukb-a-60	Cancer code self-reported: squamous cell carcinoma || id:ukb-a-60	BAFF-R on IgD+ CD38- B cell || id:ebi-a-GCST90001705	Inverse variance weighted	9	8.96366e-05	8.90641e-05	0.314209	-8.4929e-05	0.000264202	1.00009	0.999915	1.00026
ebi-a-GCST90001686	ukb-a-60	Cancer code self-reported: squamous cell carcinoma || id:ukb-a-60	CD28- CD8+ T cell %CD8+ T cell || id:ebi-a-GCST90001686	Inverse variance weighted	3	0.000455547	0.000462632	0.324779	-0.000451212	0.00136231	1.00046	0.999549	1.00136
ebi-a-GCST90001997	ukb-a-60	Cancer code self-reported: squamous cell carcinoma || id:ukb-a-60	CX3CR1 on CD14+ CD16- monocyte || id:ebi-a-GCST90001997	Inverse variance weighted	3	-0.000145777	0.000148263	0.325493	-0.000436373	0.000144819	0.999854	0.999564	1.00014
ebi-a-GCST90001759	ukb-a-60	Cancer code self-reported: squamous cell carcinoma || id:ukb-a-60	CD20 on naive-mature B cell || id:ebi-a-GCST90001759	Inverse variance weighted	6	-0.000306613	0.000313102	0.327444	-0.000920292	0.000307067	0.999693	0.99908	1.00031
ebi-a-GCST90001451	ukb-a-60	Cancer code self-reported: squamous cell carcinoma || id:ukb-a-60	CD62L- monocyte %monocyte || id:ebi-a-GCST90001451	Inverse variance weighted	4	-0.000322207	0.000331721	0.331389	-0.00097238	0.000327966	0.999678	0.999028	1.00033
ebi-a-GCST90001392	ukb-a-60	Cancer code self-reported: squamous cell carcinoma || id:ukb-a-60	IgD+ CD38+ B cell Absolute Count || id:ebi-a-GCST90001392	Inverse variance weighted	2	-0.000506522	0.000522622	0.332448	-0.00153086	0.000517817	0.999494	0.99847	1.00052
ebi-a-GCST90001533	ukb-a-60	Cancer code self-reported: squamous cell carcinoma || id:ukb-a-60	Basophil %CD33dim HLA DR- CD66b- || id:ebi-a-GCST90001533	Inverse variance weighted	3	0.000148471	0.000153447	0.333259	-0.000152286	0.000449228	1.00015	0.999848	1.00045
ebi-a-GCST90001933	ukb-a-60	Cancer code self-reported: squamous cell carcinoma || id:ukb-a-60	CD25 on CD45RA- CD4 not regulatory T cell || id:ebi-a-GCST90001933	Inverse variance weighted	2	0.000213482	0.000222728	0.337817	-0.000223065	0.00065003	1.00021	0.999777	1.00065
ebi-a-GCST90002100	ukb-a-60	Cancer code self-reported: squamous cell carcinoma || id:ukb-a-60	CD45RA on naive CD8+ T cell || id:ebi-a-GCST90002100	Inverse variance weighted	2	0.000246496	0.000259616	0.342385	-0.000262351	0.000755343	1.00025	0.999738	1.00076
ebi-a-GCST90001654	ukb-a-60	Cancer code self-reported: squamous cell carcinoma || id:ukb-a-60	CD28- CD4-CD8- T cell Absolute Count || id:ebi-a-GCST90001654	Inverse variance weighted	2	0.000318272	0.000336731	0.344566	-0.000341721	0.000978265	1.00032	0.999658	1.00098
ebi-a-GCST90001745	ukb-a-60	Cancer code self-reported: squamous cell carcinoma || id:ukb-a-60	CD20 on CD24+ CD27+ B cell || id:ebi-a-GCST90001745	Inverse variance weighted	6	-0.000296148	0.00031438	0.346189	-0.000912333	0.000320037	0.999704	0.999088	1.00032
ebi-a-GCST90001621	ukb-a-60	Cancer code self-reported: squamous cell carcinoma || id:ukb-a-60	Natural Killer T Absolute Count || id:ebi-a-GCST90001621	Inverse variance weighted	6	0.000310952	0.000330258	0.346427	-0.000336354	0.000958258	1.00031	0.999664	1.00096
ebi-a-GCST90001690	ukb-a-60	Cancer code self-reported: squamous cell carcinoma || id:ukb-a-60	CD28+ CD45RA+ CD8+ T cell Absolute Count || id:ebi-a-GCST90001690	Inverse variance weighted	3	0.000933459	0.000994386	0.347869	-0.00101554	0.00288246	1.00093	0.998985	1.00289
ebi-a-GCST90001995	ukb-a-60	Cancer code self-reported: squamous cell carcinoma || id:ukb-a-60	CX3CR1 on monocyte || id:ebi-a-GCST90001995	Inverse variance weighted	3	-0.000153033	0.000163085	0.348056	-0.00047268	0.000166613	0.999847	0.999527	1.00017
ebi-a-GCST90001599	ukb-a-60	Cancer code self-reported: squamous cell carcinoma || id:ukb-a-60	CD4-CD8- T cell %T cell || id:ebi-a-GCST90001599	Inverse variance weighted	3	0.000290405	0.000310868	0.350213	-0.000318896	0.000899706	1.00029	0.999681	1.0009
ebi-a-GCST90001743	ukb-a-60	Cancer code self-reported: squamous cell carcinoma || id:ukb-a-60	CD20 on B cell || id:ebi-a-GCST90001743	Inverse variance weighted	3	-0.000414712	0.000445342	0.35174	-0.00128758	0.000458159	0.999585	0.998713	1.00046
[truncated: 273 more rows]

## Sheet: Reverse MR
id.exposure	id.outcome	outcome	exposure	method	nsnp	b	se	pval	lo_ci	up_ci	or	or_lci95	or_uci95
[truncated: 65 more rows]

## Sheet:  Information fundamental for th
Consortium	Phenotype	Number of SNP	Cases	Controls	Sample size	Population
[truncated: 5 more rows]
